# Supplementary material for: (+)-Hexacyclinol
Source: Acta Crystallogr Sect E Struct Rep Online. 2010 Jan 13;66(Pt 2):o342–3. doi: 10.1107/S1600536810000620 (PMC2979687; doi:10.1107/S1600536810000620)
Supplement: Supplementary file 1 [file e-66-0o342-sup1.cif]

##############################################################################
###                                                                        ###
###        Electronic paper (Acta Crystallographica Section E)             ###
###                                                                        ###
##############################################################################
#                                                                            #
# This CIF contains the data in a paper accepted for publication in Acta     #
# Crystallographica Section E. It conforms to the requirements of Notes      #
# for Authors for Section E, and has been peer reviewed under the auspices   #
# of the IUCr Commission on Journals.                                        #
#                                                                            #
# Full details of the Crystallographic Information File format               #
# are given in the paper "The Crystallographic Information File (CIF):       #
# a New Standard Archive File for Crystallography" by S. R. Hall, F. H.      #
# Allen and I. D. Brown [Acta Cryst. (1991), A47, 655-685].                  #
#                                                                            #
# The current version of the core CIF dictionary is obtainable from          #
# ftp://ftp.iucr.org/pub/cif_core.dic. The current version number is 2.4.    #
#                                                                            #
# Software is freely available for graphical display of the structure(s) in  #
# this CIF.  For information consult the CIF home page http://www.iucr.org/  #
# cif/home.html                                                              #
#                                                                            #
# This file may be used for bona fide research purposes within the           #
# scientific community so long as proper attribution is given to the journal # 
# article from which it was obtained.                                        #
#                                                                            #
##############################################################################
                                             
data_I
_audit_creation_method     CRYSTALS_ver_12.85
_chemical_name_systematic
;
(1a<i>S</i>,2a<i>S</i>,3<i>S</i>,5a<i>S</i>,6a<i>S</i>,7<i>R</i>,7a<i>S</i>,
7b<i>S</i>,8<i>R</i>,8a<i>S</i>,10<i>R</i>)-7-hydroxy-3-(1-methoxy-1-
methylethyl)-10-(2-methyl-1-propenyl)-1a,5a,6a,7,7a,7b,8,8a-octahydro-
2<i>H</i>-8,2a-(epoxymethano)phenanthro[2,3-<i>b</i>:6,7-<i>b'</i>]bisoxirene-
2,5(3<i>H</i>)-dione
;
_chemical_name_common
;
(+)-Hexacyclinol
;
_chemical_formula_moiety     'C23 H28 O7'
_chemical_formula_sum     'C23 H28 O7'
_chemical_formula_iupac     'C23 H28 O7'
_chemical_formula_weight     416.47
_chemical_melting_point     ?
_symmetry_cell_setting     Orthorhombic
_symmetry_space_group_name_H-M     'P 21 21 21'
_symmetry_space_group_name_Hall     'P 2ac 2ab'
loop_
    _symmetry_equiv_pos_as_xyz
    x,y,z
    x+1/2,-y+1/2,-z
    -x,y+1/2,-z+1/2
    -x+1/2,-y,z+1/2
_cell_length_a     10.82700(10)
_cell_length_b     20.0530(2)
_cell_length_c     28.0247(3)
_cell_angle_alpha     90
_cell_angle_beta     90
_cell_angle_gamma     90
_cell_volume     6084.55(11)
_cell_formula_units_Z     12
_cell_measurement_reflns_used     119334
_cell_measurement_theta_min     2.6
_cell_measurement_theta_max     27.5
_cell_measurement_temperature     200
_exptl_crystal_description     needle
_exptl_crystal_colour     colourless
_exptl_crystal_size_max     0.42
_exptl_crystal_size_mid     0.18
_exptl_crystal_size_min     0.15
_exptl_crystal_density_diffrn     1.364
_exptl_crystal_density_meas     ?
_exptl_crystal_density_method     'not measured'
_exptl_crystal_F_000     2664
loop_
    _exptl_crystal_face_index_h
    _exptl_crystal_face_index_k
    _exptl_crystal_face_index_l
    _exptl_crystal_face_perp_dist
    1 0 0 0.200
    -1 0 0 0.220
    0 -1 -2 0.076
    0 2 4 0.050
    0 -1 2 0.070
    0 1 -2 0.045
    -2 0 -3 0.184
    1 -2 0 0.174
_exptl_absorpt_coefficient_mu     0.100
_exptl_absorpt_correction_type     integration
_exptl_absorpt_process_details
;
[<i>via</i> Gaussian method (Coppens, 1970) implemented in <i>maXus</i>
(Mackay <i>et al.</i>, 2000)]
;
_exptl_absorpt_correction_T_min     0.972
_exptl_absorpt_correction_T_max     0.994
_diffrn_ambient_temperature     200
_diffrn_radiation_type     'Mo K\a'
_diffrn_radiation_wavelength     0.71073
_diffrn_radiation_monochromator     graphite
_diffrn_measurement_device_type     'Nonius KappaCCD'
_diffrn_measurement_method     '\f and \w scans with CCD'
_diffrn_reflns_number     80486
_diffrn_reflns_av_R_equivalents     0.036
_diffrn_reflns_theta_min     2.585
_diffrn_reflns_theta_max     27.473
_diffrn_reflns_theta_full     27.473
_diffrn_measured_fraction_theta_max     0.996
_diffrn_measured_fraction_theta_full     0.996
_diffrn_reflns_limit_h_min     -13
_diffrn_reflns_limit_h_max     13
_diffrn_reflns_limit_k_min     -26
_diffrn_reflns_limit_k_max     26
_diffrn_reflns_limit_l_min     -25
_diffrn_reflns_limit_l_max     36
_diffrn_standards_number     0
_diffrn_standards_interval_count     .
_diffrn_standards_interval_time     .
_diffrn_standards_decay_%     ?
_reflns_number_total     7619
_reflns_number_gt     5571
_reflns_threshold_expression     I>2\s(I)
_refine_ls_structure_factor_coef     Fsqd
_refine_ls_matrix_type     full
_refine_ls_R_factor_all     0.0499
_refine_ls_R_factor_gt     0.0341
_refine_ls_wR_factor_all     0.0790
_refine_ls_wR_factor_gt     0.0757
_refine_ls_wR_factor_ref     0.0790
_refine_ls_goodness_of_fit_ref     0.8313
_refine_ls_number_reflns     7619
_refine_ls_number_parameters     820
_refine_ls_number_restraints     0
_refine_ls_hydrogen_treatment     mixed
_refine_ls_weighting_scheme     calc
_refine_ls_weighting_details
;
 Method= Modified Sheldrick
 w=1/[\s^2^(F^2^) + (0.03P)^2^ + 0.00P],
 where P=(max(Fo^2^,0) + 2Fc^2^)/3
;
_atom_sites_solution_hydrogens     geom
_atom_sites_solution_primary     direct
_refine_ls_shift/su_max     0.000742
_refine_diff_density_max     0.54
_refine_diff_density_min     -0.25
_refine_ls_extinction_method     None
_refine_ls_abs_structure_details
;
The enantiomer has been assigned by reference to an unchanging
centre of chirality in the starting material.
;
loop_
    _atom_type_symbol
    _atom_type_scat_dispersion_real
    _atom_type_scat_dispersion_imag
    _atom_type_scat_source
    C 0.0033 0.0016 'International Tables Vol C 4.2.6.8 and 6.1.1.4'
    H 0.0000 0.0000 'International Tables Vol C 4.2.6.8 and 6.1.1.4'
    O 0.0106 0.0060 'International Tables Vol C 4.2.6.8 and 6.1.1.4'
_computing_data_collection     'COLLECT (Nonius, 2001)'
_computing_cell_refinement     'DENZO/SCALEPACK (Otwinowski & Minor, 1997)'
_computing_data_reduction     'DENZO/SCALEPACK (Otwinowski & Minor, 1997)'
_computing_structure_solution     'SIR92 (Altomare <i>et al.</i>,  1994)'
_computing_structure_refinement     'CRYSTALS (Betteridge <i>et al.</i>,  2003)'
_computing_molecular_graphics
;
ORTEPII (Johnson, 1976) in <i>TEXSAN</i> (Molecular Structure
Corporation,
1997)
;
_computing_publication_material     'CRYSTALS (Betteridge <i>et al.</i>,  2003)'
loop_
    _atom_site_type_symbol
    _atom_site_label
    _atom_site_fract_x
    _atom_site_fract_y
    _atom_site_fract_z
    _atom_site_U_iso_or_equiv
    _atom_site_adp_type
    _atom_site_occupancy
    _atom_site_disorder_assembly
    _atom_site_disorder_group
    C C1 0.3484(2) 0.15601(11) 0.72085(8) 0.0299 Uani 1.0000 . .
    C C2 0.27315(19) 0.20115(12) 0.75220(8) 0.0320 Uani 1.0000 . .
    C C3 0.27084(19) 0.26780(12) 0.75158(8) 0.0309 Uani 1.0000 . .
    C C4 0.1877(2) 0.30240(13) 0.78622(8) 0.0369 Uani 1.0000 . .
    C C5 0.2149(2) 0.37427(13) 0.79603(9) 0.0448 Uani 1.0000 . .
    C C6 0.3238(2) 0.40522(13) 0.77555(9) 0.0426 Uani 1.0000 . .
    C C7 0.4057(2) 0.37003(11) 0.74015(9) 0.0339 Uani 1.0000 . .
    C C8 0.34130(18) 0.31058(11) 0.71650(8) 0.0276 Uani 1.0000 . .
    C C9 0.43535(19) 0.26764(10) 0.68923(8) 0.0272 Uani 1.0000 . .
    C C10 0.48673(19) 0.28963(11) 0.64103(8) 0.0309 Uani 1.0000 . .
    C C11 0.3911(2) 0.29732(12) 0.60224(9) 0.0358 Uani 1.0000 . .
    C C12 0.2960(2) 0.24587(12) 0.60020(9) 0.0370 Uani 1.0000 . .
    C C13 0.29373(19) 0.19483(12) 0.63865(8) 0.0309 Uani 1.0000 . .
    C C14 0.39485(19) 0.19549(11) 0.67712(8) 0.0281 Uani 1.0000 . .
    C C15 0.51777(19) 0.17370(11) 0.65151(8) 0.0309 Uani 1.0000 . .
    O O16 0.55958(14) 0.23319(7) 0.62627(6) 0.0337 Uani 1.0000 . .
    C C17 0.5156(2) 0.11678(12) 0.61741(8) 0.0357 Uani 1.0000 . .
    C C18 0.6034(2) 0.07004(13) 0.61481(9) 0.0412 Uani 1.0000 . .
    C C19 0.7156(2) 0.06746(14) 0.64595(10) 0.0504 Uani 1.0000 . .
    C C20 0.5942(3) 0.01329(15) 0.57995(12) 0.0664 Uani 1.0000 . .
    O O21 0.21643(15) 0.15080(9) 0.63683(7) 0.0481 Uani 1.0000 . .
    O O22 0.26572(15) 0.31279(9) 0.61589(6) 0.0419 Uani 1.0000 . .
    C C23 0.4397(2) 0.11377(11) 0.75171(8) 0.0347 Uani 1.0000 . .
    C C24 0.5434(2) 0.15375(12) 0.77433(9) 0.0418 Uani 1.0000 . .
    C C25 0.3664(3) 0.07883(13) 0.79109(9) 0.0466 Uani 1.0000 . .
    O O26 0.49970(15) 0.06476(8) 0.72235(6) 0.0393 Uani 1.0000 . .
    C C27 0.4243(3) 0.01340(12) 0.70271(10) 0.0493 Uani 1.0000 . .
    O O28 0.10381(16) 0.27442(10) 0.80699(6) 0.0515 Uani 1.0000 . .
    O O29 0.32731(18) 0.38064(10) 0.82386(6) 0.0555 Uani 1.0000 . .
    O O30 0.43866(17) 0.41634(9) 0.70388(7) 0.0461 Uani 1.0000 . .
    C C101 0.8589(2) 0.42906(12) 0.60656(8) 0.0341 Uani 1.0000 . .
    C C102 0.7833(2) 0.38365(12) 0.57556(9) 0.0353 Uani 1.0000 . .
    C C103 0.7806(2) 0.31715(12) 0.57742(8) 0.0337 Uani 1.0000 . .
    C C104 0.6989(2) 0.28108(13) 0.54294(9) 0.0397 Uani 1.0000 . .
    C C105 0.7219(2) 0.20815(13) 0.53624(9) 0.0447 Uani 1.0000 . .
    C C106 0.8344(2) 0.17845(14) 0.55588(9) 0.0475 Uani 1.0000 . .
    C C107 0.9195(2) 0.21771(12) 0.58843(9) 0.0393 Uani 1.0000 . .
    C C108 0.8517(2) 0.27511(12) 0.61317(8) 0.0320 Uani 1.0000 . .
    C C109 0.9392(2) 0.31835(11) 0.64262(8) 0.0333 Uani 1.0000 . .
    C C110 0.9816(2) 0.29827(12) 0.69246(8) 0.0349 Uani 1.0000 . .
    C C111 0.8784(2) 0.28925(13) 0.72856(9) 0.0397 Uani 1.0000 . .
    C C112 0.7785(2) 0.33811(13) 0.72586(9) 0.0384 Uani 1.0000 . .
    C C113 0.7795(2) 0.38726(12) 0.68501(9) 0.0336 Uani 1.0000 . .
    C C114 0.89379(19) 0.39013(11) 0.65232(8) 0.0317 Uani 1.0000 . .
    C C115 1.0048(2) 0.41569(12) 0.68319(9) 0.0353 Uani 1.0000 . .
    O O116 1.04747(14) 0.35658(8) 0.70936(6) 0.0385 Uani 1.0000 . .
    C C117 0.9802(2) 0.47235(11) 0.71650(8) 0.0354 Uani 1.0000 . .
    C C118 1.0530(2) 0.52478(13) 0.72361(9) 0.0421 Uani 1.0000 . .
    C C119 1.1778(2) 0.53375(14) 0.70100(11) 0.0518 Uani 1.0000 . .
    C C120 1.0139(3) 0.58253(13) 0.75441(10) 0.0538 Uani 1.0000 . .
    O O121 0.69216(14) 0.42477(8) 0.68032(6) 0.0430 Uani 1.0000 . .
    O O122 0.75780(15) 0.27021(9) 0.71160(6) 0.0420 Uani 1.0000 . .
    C C123 0.9601(2) 0.46485(13) 0.57641(9) 0.0413 Uani 1.0000 . .
    C C124 1.0661(2) 0.42028(14) 0.56013(10) 0.0518 Uani 1.0000 . .
    C C125 0.8989(2) 0.49591(14) 0.53231(10) 0.0501 Uani 1.0000 . .
    O O126 1.01865(15) 0.51608(9) 0.60449(7) 0.0487 Uani 1.0000 . .
    C C127 0.9463(3) 0.57282(13) 0.61580(12) 0.0642 Uani 1.0000 . .
    O O128 0.61975(17) 0.30835(9) 0.51944(7) 0.0567 Uani 1.0000 . .
    O O129 0.83095(19) 0.19847(11) 0.50687(7) 0.0645 Uani 1.0000 . .
    O O130 0.96384(17) 0.17434(10) 0.62467(8) 0.0522 Uani 1.0000 . .
    C C201 0.38514(18) 0.59697(10) 0.53867(8) 0.0272 Uani 1.0000 . .
    C C202 0.31476(19) 0.63543(11) 0.57649(8) 0.0306 Uani 1.0000 . .
    C C203 0.31062(18) 0.70143(11) 0.58224(8) 0.0289 Uani 1.0000 . .
    C C204 0.2323(2) 0.72855(12) 0.62163(8) 0.0340 Uani 1.0000 . .
    C C205 0.2576(2) 0.79795(12) 0.63791(9) 0.0381 Uani 1.0000 . .
    C C206 0.3626(2) 0.83442(13) 0.61786(9) 0.0408 Uani 1.0000 . .
    C C207 0.4391(2) 0.80679(11) 0.57711(9) 0.0350 Uani 1.0000 . .
    C C208 0.37384(19) 0.75120(10) 0.54964(8) 0.0285 Uani 1.0000 . .
    C C209 0.46373(19) 0.71508(10) 0.51667(8) 0.0284 Uani 1.0000 . .
    C C210 0.5095(2) 0.74653(11) 0.46994(8) 0.0331 Uani 1.0000 . .
    C C211 0.4117(2) 0.75913(12) 0.43313(9) 0.0387 Uani 1.0000 . .
    C C212 0.3113(2) 0.71052(12) 0.42960(9) 0.0365 Uani 1.0000 . .
    C C213 0.3068(2) 0.65565(11) 0.46596(8) 0.0299 Uani 1.0000 . .
    C C214 0.42090(19) 0.64566(10) 0.49810(8) 0.0263 Uani 1.0000 . .
    C C215 0.53408(19) 0.62933(11) 0.46475(8) 0.0300 Uani 1.0000 . .
    O O216 0.58483(13) 0.69366(7) 0.45007(6) 0.0342 Uani 1.0000 . .
    C C217 0.5121(2) 0.58804(11) 0.42100(8) 0.0330 Uani 1.0000 . .
    C C218 0.5857(2) 0.54003(12) 0.40475(9) 0.0361 Uani 1.0000 . .
    C C219 0.7006(2) 0.51586(14) 0.42860(10) 0.0494 Uani 1.0000 . .
    C C220 0.5579(3) 0.50506(13) 0.35848(9) 0.0530 Uani 1.0000 . .
    O O221 0.21737(14) 0.61965(8) 0.46774(6) 0.0431 Uani 1.0000 . .
    O O222 0.28873(15) 0.77640(8) 0.44880(6) 0.0423 Uani 1.0000 . .
    C C223 0.4851(2) 0.55123(11) 0.56191(8) 0.0312 Uani 1.0000 . .
    C C224 0.5945(2) 0.58940(12) 0.58251(9) 0.0363 Uani 1.0000 . .
    C C225 0.4271(2) 0.50934(13) 0.60141(9) 0.0441 Uani 1.0000 . .
    O O226 0.53916(14) 0.50852(7) 0.52626(6) 0.0361 Uani 1.0000 . .
    C C227 0.4617(3) 0.45880(12) 0.50607(10) 0.0473 Uani 1.0000 . .
    O O228 0.15206(15) 0.69639(9) 0.64143(7) 0.0491 Uani 1.0000 . .
    O O229 0.37478(17) 0.80146(10) 0.66304(6) 0.0531 Uani 1.0000 . .
    O O230 0.46259(17) 0.85956(8) 0.54406(7) 0.0469 Uani 1.0000 . .
    H H11 0.2880 0.1228 0.7087 0.0348 Uiso 1.0000 . .
    H H21 0.2203 0.1799 0.7755 0.0378 Uiso 1.0000 . .
    H H51 0.1458 0.4007 0.8105 0.0531 Uiso 1.0000 . .
    H H61 0.3250 0.4537 0.7728 0.0501 Uiso 1.0000 . .
    H H71 0.4821 0.3547 0.7558 0.0417 Uiso 1.0000 . .
    H H81 0.2817 0.3296 0.6934 0.0346 Uiso 1.0000 . .
    H H91 0.5089 0.2645 0.7097 0.0320 Uiso 1.0000 . .
    H H101 0.5382 0.3306 0.6438 0.0365 Uiso 1.0000 . .
    H H111 0.4215 0.3171 0.5723 0.0420 Uiso 1.0000 . .
    H H121 0.2599 0.2330 0.5694 0.0445 Uiso 1.0000 . .
    H H151 0.5820 0.1641 0.6772 0.0352 Uiso 1.0000 . .
    H H171 0.4450 0.1152 0.5943 0.0429 Uiso 1.0000 . .
    H H191 0.7870 0.0598 0.6270 0.0764 Uiso 1.0000 . .
    H H192 0.7102 0.0297 0.6662 0.0770 Uiso 1.0000 . .
    H H193 0.7242 0.1069 0.6652 0.0777 Uiso 1.0000 . .
    H H201 0.5970 -0.0286 0.5977 0.1002 Uiso 1.0000 . .
    H H202 0.5165 0.0164 0.5626 0.0998 Uiso 1.0000 . .
    H H203 0.6631 0.0137 0.5583 0.0997 Uiso 1.0000 . .
    H H241 0.5863 0.1254 0.7958 0.0622 Uiso 1.0000 . .
    H H242 0.5076 0.1922 0.7912 0.0625 Uiso 1.0000 . .
    H H243 0.6007 0.1698 0.7505 0.0621 Uiso 1.0000 . .
    H H251 0.4142 0.0428 0.8056 0.0685 Uiso 1.0000 . .
    H H252 0.3420 0.1119 0.8148 0.0695 Uiso 1.0000 . .
    H H253 0.2894 0.0587 0.7784 0.0695 Uiso 1.0000 . .
    H H271 0.4714 -0.0149 0.6817 0.0740 Uiso 1.0000 . .
    H H272 0.3852 -0.0151 0.7264 0.0738 Uiso 1.0000 . .
    H H273 0.3586 0.0326 0.6832 0.0732 Uiso 1.0000 . .
    H H301 0.522(3) 0.4171(15) 0.6991(11) 0.0694 Uiso 1.0000 . .
    H H1011 0.8037 0.4647 0.6173 0.0397 Uiso 1.0000 . .
    H H1021 0.7336 0.4038 0.5529 0.0415 Uiso 1.0000 . .
    H H1051 0.6631 0.1807 0.5153 0.0525 Uiso 1.0000 . .
    H H1061 0.8355 0.1286 0.5602 0.0555 Uiso 1.0000 . .
    H H1071 0.9860 0.2352 0.5684 0.0469 Uiso 1.0000 . .
    H H1081 0.7879 0.2555 0.6352 0.0376 Uiso 1.0000 . .
    H H1091 1.0132 0.3239 0.6242 0.0399 Uiso 1.0000 . .
    H H1101 1.0372 0.2609 0.6930 0.0400 Uiso 1.0000 . .
    H H1111 0.9016 0.2704 0.7596 0.0469 Uiso 1.0000 . .
    H H1121 0.7325 0.3514 0.7543 0.0453 Uiso 1.0000 . .
    H H1151 1.0702 0.4272 0.6605 0.0407 Uiso 1.0000 . .
    H H1171 0.9062 0.4709 0.7336 0.0432 Uiso 1.0000 . .
    H H1191 1.1776 0.5717 0.6802 0.0777 Uiso 1.0000 . .
    H H1192 1.2374 0.5415 0.7242 0.0772 Uiso 1.0000 . .
    H H1193 1.2021 0.4957 0.6829 0.0777 Uiso 1.0000 . .
    H H1201 1.0701 0.5917 0.7802 0.0794 Uiso 1.0000 . .
    H H1202 0.9308 0.5766 0.7674 0.0800 Uiso 1.0000 . .
    H H1203 1.0123 0.6227 0.7368 0.0803 Uiso 1.0000 . .
    H H1241 1.1213 0.4445 0.5385 0.0778 Uiso 1.0000 . .
    H H1242 1.1125 0.4063 0.5887 0.0768 Uiso 1.0000 . .
    H H1243 1.0337 0.3800 0.5451 0.0780 Uiso 1.0000 . .
    H H1251 0.9554 0.5308 0.5202 0.0747 Uiso 1.0000 . .
    H H1252 0.8186 0.5171 0.5408 0.0741 Uiso 1.0000 . .
    H H1253 0.8873 0.4617 0.5091 0.0757 Uiso 1.0000 . .
    H H1271 0.9986 0.6034 0.6333 0.0955 Uiso 1.0000 . .
    H H1272 0.8811 0.5592 0.6387 0.0951 Uiso 1.0000 . .
    H H1273 0.9155 0.5936 0.5878 0.0954 Uiso 1.0000 . .
    H H1301 1.036(3) 0.1665(17) 0.6191(12) 0.0785 Uiso 1.0000 . .
    H H2011 0.3257 0.5649 0.5260 0.0323 Uiso 1.0000 . .
    H H2021 0.2713 0.6104 0.5986 0.0374 Uiso 1.0000 . .
    H H2051 0.1885 0.8226 0.6564 0.0451 Uiso 1.0000 . .
    H H2061 0.3597 0.8822 0.6186 0.0488 Uiso 1.0000 . .
    H H2071 0.5144 0.7894 0.5905 0.0410 Uiso 1.0000 . .
    H H2081 0.3092 0.7743 0.5307 0.0334 Uiso 1.0000 . .
    H H2091 0.5382 0.7074 0.5353 0.0314 Uiso 1.0000 . .
    H H2101 0.5598 0.7862 0.4750 0.0376 Uiso 1.0000 . .
    H H2111 0.4356 0.7814 0.4042 0.0460 Uiso 1.0000 . .
    H H2121 0.2750 0.7013 0.3983 0.0434 Uiso 1.0000 . .
    H H2151 0.5975 0.6077 0.4844 0.0347 Uiso 1.0000 . .
    H H2171 0.4429 0.5992 0.4028 0.0392 Uiso 1.0000 . .
    H H2191 0.7683 0.5119 0.4054 0.0743 Uiso 1.0000 . .
    H H2192 0.7240 0.5450 0.4526 0.0746 Uiso 1.0000 . .
    H H2193 0.6840 0.4733 0.4426 0.0751 Uiso 1.0000 . .
    H H2201 0.5514 0.4580 0.3637 0.0806 Uiso 1.0000 . .
    H H2202 0.6248 0.5136 0.3375 0.0796 Uiso 1.0000 . .
    H H2203 0.4798 0.5227 0.3439 0.0796 Uiso 1.0000 . .
    H H2241 0.6482 0.5587 0.6004 0.0529 Uiso 1.0000 . .
    H H2242 0.5671 0.6226 0.6047 0.0532 Uiso 1.0000 . .
    H H2243 0.6414 0.6084 0.5577 0.0540 Uiso 1.0000 . .
    H H2251 0.4842 0.4742 0.6093 0.0650 Uiso 1.0000 . .
    H H2252 0.4151 0.5360 0.6298 0.0648 Uiso 1.0000 . .
    H H2253 0.3499 0.4883 0.5928 0.0657 Uiso 1.0000 . .
    H H2271 0.5106 0.4315 0.4843 0.0713 Uiso 1.0000 . .
    H H2272 0.4269 0.4310 0.5301 0.0711 Uiso 1.0000 . .
    H H2273 0.3944 0.4785 0.4881 0.0715 Uiso 1.0000 . .
    H H2301 0.528(3) 0.8734(16) 0.5468(12) 0.0706 Uiso 1.0000 . .
loop_
    _atom_site_aniso_label
    _atom_site_aniso_U_11
    _atom_site_aniso_U_22
    _atom_site_aniso_U_33
    _atom_site_aniso_U_12
    _atom_site_aniso_U_13
    _atom_site_aniso_U_23
    C1 0.0311(11) 0.0282(12) 0.0303(12) -0.0040(10) -0.0020(10) 0.0032(10)
    C2 0.0276(11) 0.0381(13) 0.0302(12) -0.0046(11) 0.0006(10) 0.0064(11)
    C3 0.0274(11) 0.0375(13) 0.0277(12) -0.0009(10) -0.0022(9) 0.0006(11)
    C4 0.0325(12) 0.0472(15) 0.0310(13) 0.0042(12) 0.0020(11) 0.0011(12)
    C5 0.0453(14) 0.0513(16) 0.0377(14) 0.0101(13) 0.0035(12) -0.0072(13)
    C6 0.0475(14) 0.0372(14) 0.0430(15) 0.0054(12) -0.0030(12) -0.0067(12)
    C7 0.0276(11) 0.0317(13) 0.0422(14) 0.0014(10) -0.0028(10) -0.0015(11)
    C8 0.0233(10) 0.0290(12) 0.0307(12) 0.0011(9) -0.0020(9) -0.0003(10)
    C9 0.0233(10) 0.0268(11) 0.0316(12) 0.0001(9) -0.0017(9) 0.0033(10)
    C10 0.0278(11) 0.0290(12) 0.0359(13) 0.0002(10) 0.0035(10) 0.0033(10)
    C11 0.0375(13) 0.0358(13) 0.0340(13) 0.0059(12) 0.0036(10) 0.0065(11)
    C12 0.0370(13) 0.0434(15) 0.0308(13) 0.0059(12) -0.0055(11) 0.0023(11)
    C13 0.0255(11) 0.0345(13) 0.0328(13) 0.0022(11) -0.0009(10) -0.0023(11)
    C14 0.0242(10) 0.0297(12) 0.0305(12) 0.0026(10) -0.0016(9) 0.0014(10)
    C15 0.0274(11) 0.0313(12) 0.0339(13) 0.0030(10) 0.0007(10) 0.0017(10)
    O16 0.0312(8) 0.0304(8) 0.0395(9) 0.0032(7) 0.0061(7) 0.0005(7)
    C17 0.0344(12) 0.0382(13) 0.0344(13) 0.0009(12) -0.0013(10) -0.0035(11)
    C18 0.0430(14) 0.0389(14) 0.0417(15) 0.0037(12) 0.0038(12) -0.0015(12)
    C19 0.0373(13) 0.0491(16) 0.0649(19) 0.0092(13) 0.0010(13) 0.0056(15)
    C20 0.073(2) 0.0555(18) 0.071(2) 0.0082(17) 0.0045(18) -0.0242(17)
    O21 0.0370(9) 0.0545(11) 0.0527(11) -0.0122(9) -0.0152(9) 0.0109(9)
    O22 0.0378(9) 0.0463(10) 0.0415(10) 0.0118(8) -0.0044(8) 0.0052(9)
    C23 0.0401(13) 0.0290(12) 0.0352(13) 0.0008(11) -0.0051(11) 0.0039(11)
    C24 0.0436(14) 0.0420(14) 0.0396(14) 0.0014(12) -0.0144(12) 0.0041(12)
    C25 0.0571(16) 0.0446(15) 0.0379(14) -0.0045(14) -0.0054(13) 0.0147(13)
    O26 0.0440(9) 0.0302(8) 0.0436(10) 0.0025(8) -0.0081(8) -0.0002(8)
    C27 0.0615(17) 0.0313(13) 0.0550(17) -0.0031(13) -0.0066(15) 0.0010(13)
    O28 0.0450(10) 0.0645(12) 0.0449(11) -0.0010(10) 0.0159(9) 0.0023(10)
    O29 0.0655(12) 0.0638(12) 0.0371(10) -0.0013(11) -0.0084(9) -0.0092(10)
    O30 0.0416(9) 0.0315(9) 0.0652(12) -0.0020(8) 0.0120(9) 0.0047(9)
    C101 0.0273(11) 0.0353(13) 0.0396(13) 0.0034(11) -0.0012(10) 0.0088(11)
    C102 0.0275(11) 0.0415(14) 0.0369(13) 0.0057(11) -0.0032(11) 0.0077(11)
    C103 0.0279(11) 0.0387(14) 0.0347(13) 0.0056(11) 0.0016(10) 0.0014(11)
    C104 0.0372(13) 0.0483(15) 0.0336(13) 0.0042(12) 0.0012(11) 0.0003(12)
    C105 0.0530(15) 0.0518(16) 0.0294(13) 0.0066(14) 0.0030(12) -0.0071(12)
    C106 0.0601(17) 0.0464(15) 0.0360(15) 0.0115(14) 0.0040(13) -0.0036(13)
    C107 0.0330(12) 0.0367(14) 0.0484(15) 0.0063(11) 0.0059(11) 0.0065(12)
    C108 0.0253(11) 0.0383(13) 0.0322(12) 0.0021(10) 0.0031(10) 0.0046(11)
    C109 0.0241(11) 0.0344(13) 0.0414(14) 0.0046(10) 0.0037(10) 0.0074(11)
    C110 0.0281(11) 0.0352(13) 0.0414(14) 0.0000(11) -0.0030(10) 0.0094(11)
    C111 0.0348(12) 0.0458(15) 0.0385(14) -0.0063(12) -0.0044(11) 0.0080(12)
    C112 0.0294(12) 0.0486(15) 0.0372(14) -0.0045(12) 0.0034(11) 0.0051(12)
    C113 0.0245(11) 0.0371(13) 0.0394(14) -0.0051(11) -0.0016(10) -0.0044(11)
    C114 0.0230(10) 0.0359(13) 0.0362(13) 0.0000(10) 0.0012(10) 0.0052(11)
    C115 0.0255(11) 0.0390(13) 0.0413(14) -0.0020(10) -0.0016(10) 0.0124(12)
    O116 0.0297(8) 0.0380(9) 0.0477(10) -0.0018(8) -0.0077(8) 0.0104(8)
    C117 0.0277(11) 0.0394(13) 0.0392(13) -0.0048(11) -0.0015(10) 0.0068(11)
    C118 0.0395(13) 0.0438(15) 0.0430(15) -0.0031(12) -0.0103(12) 0.0125(12)
    C119 0.0365(13) 0.0523(17) 0.0665(18) -0.0162(13) -0.0050(13) 0.0141(15)
    C120 0.0595(17) 0.0493(16) 0.0526(17) -0.0082(15) -0.0133(14) 0.0003(15)
    O121 0.0296(8) 0.0420(10) 0.0574(11) 0.0039(8) 0.0073(8) 0.0030(9)
    O122 0.0346(9) 0.0464(10) 0.0451(10) -0.0110(8) -0.0007(8) 0.0090(9)
    C123 0.0344(13) 0.0455(14) 0.0442(15) -0.0006(12) -0.0005(12) 0.0139(13)
    C124 0.0373(13) 0.0645(18) 0.0535(17) 0.0077(14) 0.0114(13) 0.0243(15)
    C125 0.0512(15) 0.0552(17) 0.0440(16) 0.0020(14) -0.0010(13) 0.0170(14)
    O126 0.0364(9) 0.0465(11) 0.0632(12) -0.0055(9) -0.0062(9) 0.0198(10)
    C127 0.0651(19) 0.0366(15) 0.091(2) -0.0033(15) -0.0300(18) 0.0114(16)
    O128 0.0539(11) 0.0556(12) 0.0606(12) 0.0102(10) -0.0246(10) -0.0048(10)
    O129 0.0732(13) 0.0809(15) 0.0394(11) 0.0235(12) 0.0124(10) -0.0015(11)
    O130 0.0435(10) 0.0446(10) 0.0684(13) 0.0108(10) -0.0083(10) 0.0098(10)
    C201 0.0242(10) 0.0241(11) 0.0332(12) -0.0036(9) -0.0032(9) -0.0011(10)
    C202 0.0258(11) 0.0342(13) 0.0317(12) -0.0042(10) 0.0007(10) 0.0054(10)
    C203 0.0221(10) 0.0327(12) 0.0319(12) -0.0009(10) -0.0013(9) -0.0003(10)
    C204 0.0311(12) 0.0380(13) 0.0328(13) 0.0021(11) 0.0003(10) 0.0021(11)
    C205 0.0386(13) 0.0409(14) 0.0347(14) 0.0019(12) -0.0002(11) -0.0060(12)
    C206 0.0467(14) 0.0327(13) 0.0430(15) 0.0012(12) -0.0009(12) -0.0077(12)
    C207 0.0309(11) 0.0284(12) 0.0456(15) -0.0010(10) -0.0011(11) -0.0011(11)
    C208 0.0244(11) 0.0275(12) 0.0338(13) -0.0012(9) 0.0020(9) -0.0006(10)
    C209 0.0250(10) 0.0260(11) 0.0342(12) -0.0006(10) 0.0006(9) -0.0002(10)
    C210 0.0343(12) 0.0253(11) 0.0397(13) 0.0011(10) 0.0067(11) 0.0008(10)
    C211 0.0414(13) 0.0350(13) 0.0398(14) 0.0091(11) 0.0107(11) 0.0098(12)
    C212 0.0357(12) 0.0403(14) 0.0334(13) 0.0119(12) -0.0019(11) 0.0038(11)
    C213 0.0290(11) 0.0300(12) 0.0306(12) 0.0046(10) -0.0009(10) -0.0051(10)
    C214 0.0249(10) 0.0250(11) 0.0290(12) 0.0020(9) -0.0023(9) 0.0000(10)
    C215 0.0267(11) 0.0292(11) 0.0343(13) 0.0038(10) 0.0001(10) 0.0052(10)
    O216 0.0308(8) 0.0306(8) 0.0412(9) 0.0021(7) 0.0081(7) 0.0003(8)
    C217 0.0337(12) 0.0356(12) 0.0297(12) 0.0064(11) -0.0020(10) 0.0005(11)
    C218 0.0400(13) 0.0301(12) 0.0381(14) 0.0033(11) 0.0010(11) -0.0009(11)
    C219 0.0480(15) 0.0493(16) 0.0510(16) 0.0171(13) 0.0014(13) -0.0034(14)
    C220 0.0627(17) 0.0482(16) 0.0482(17) 0.0133(15) -0.0033(14) -0.0098(14)
    O221 0.0321(8) 0.0418(10) 0.0555(11) -0.0053(8) -0.0143(8) 0.0037(9)
    O222 0.0413(9) 0.0389(10) 0.0468(10) 0.0157(8) 0.0021(8) 0.0068(8)
    C223 0.0354(12) 0.0277(11) 0.0305(12) 0.0012(10) -0.0036(10) 0.0003(10)
    C224 0.0330(12) 0.0423(14) 0.0335(13) 0.0016(11) -0.0063(10) 0.0022(12)
    C225 0.0475(15) 0.0401(14) 0.0448(15) 0.0033(13) -0.0011(12) 0.0123(13)
    O226 0.0368(9) 0.0287(8) 0.0430(10) 0.0048(8) -0.0024(8) -0.0024(7)
    C227 0.0568(16) 0.0286(12) 0.0566(17) -0.0002(13) -0.0030(14) -0.0064(12)
    O228 0.0428(10) 0.0464(10) 0.0579(12) -0.0045(9) 0.0213(9) 0.0010(9)
    O229 0.0563(11) 0.0636(12) 0.0394(10) -0.0075(11) -0.0102(9) -0.0074(10)
    O230 0.0436(10) 0.0302(9) 0.0669(13) -0.0077(8) 0.0111(10) -0.0002(9)
loop_
    _geom_bond_atom_site_label_1
    _geom_bond_atom_site_label_2
    _geom_bond_site_symmetry_1
    _geom_bond_site_symmetry_2
    _geom_bond_distance
    _geom_bond_publ_flag
    C1 C2 . . 1.502(3) no
    C1 C14 . . 1.543(3) no
    C1 C23 . . 1.563(3) no
    C1 H11 . . 0.994 no
    C2 C3 . . 1.337(3) no
    C2 H21 . . 0.968 no
    C3 C4 . . 1.495(3) no
    C3 C8 . . 1.511(3) no
    C4 C5 . . 1.496(4) no
    C4 O28 . . 1.216(3) no
    C5 C6 . . 1.452(4) no
    C5 O29 . . 1.451(3) no
    C5 H51 . . 1.002 no
    C6 C7 . . 1.506(3) no
    C6 O29 . . 1.441(3) no
    C6 H61 . . 0.975 no
    C7 C8 . . 1.532(3) no
    C7 O30 . . 1.422(3) no
    C7 H71 . . 0.986 no
    C8 C9 . . 1.537(3) no
    C8 H81 . . 0.989 no
    C9 C10 . . 1.526(3) no
    C9 C14 . . 1.550(3) no
    C9 H91 . . 0.984 no
    C10 C11 . . 1.509(3) no
    C10 O16 . . 1.440(3) no
    C10 H101 . . 0.995 no
    C11 C12 . . 1.458(3) no
    C11 O22 . . 1.444(3) no
    C11 H111 . . 0.985 no
    C12 C13 . . 1.486(3) no
    C12 O22 . . 1.450(3) no
    C12 H121 . . 0.983 no
    C13 C14 . . 1.536(3) no
    C13 O21 . . 1.218(3) no
    C14 C15 . . 1.574(3) no
    C15 O16 . . 1.459(3) no
    C15 C17 . . 1.489(3) no
    C15 H151 . . 1.019 no
    C17 C18 . . 1.337(3) no
    C17 H171 . . 1.003 no
    C18 C19 . . 1.496(3) no
    C18 C20 . . 1.503(4) no
    C19 H191 . . 0.951 no
    C19 H192 . . 0.948 no
    C19 H193 . . 0.962 no
    C20 H201 . . 0.976 no
    C20 H202 . . 0.974 no
    C20 H203 . . 0.961 no
    C23 C24 . . 1.518(3) no
    C23 C25 . . 1.529(3) no
    C23 O26 . . 1.437(3) no
    C24 H241 . . 0.951 no
    C24 H242 . . 0.984 no
    C24 H243 . . 0.968 no
    C25 H251 . . 0.977 no
    C25 H252 . . 0.976 no
    C25 H253 . . 0.992 no
    O26 C27 . . 1.425(3) no
    C27 H271 . . 0.964 no
    C27 H272 . . 0.974 no
    C27 H273 . . 0.977 no
    O30 H301 . . 0.91(3) no
    C101 C102 . . 1.501(3) no
    C101 C114 . . 1.548(3) no
    C101 C123 . . 1.559(3) no
    C101 H1011 . . 0.979 no
    C102 C103 . . 1.335(3) no
    C102 H1021 . . 0.925 no
    C103 C104 . . 1.496(3) no
    C103 C108 . . 1.519(3) no
    C104 C105 . . 1.495(4) no
    C104 O128 . . 1.212(3) no
    C105 C106 . . 1.464(4) no
    C105 O129 . . 1.452(3) no
    C105 H1051 . . 1.025 no
    C106 C107 . . 1.517(4) no
    C106 O129 . . 1.431(3) no
    C106 H1061 . . 1.006 no
    C107 C108 . . 1.531(3) no
    C107 O130 . . 1.421(3) no
    C107 H1071 . . 0.979 no
    C108 C109 . . 1.526(3) no
    C108 H1081 . . 1.006 no
    C109 C110 . . 1.525(3) no
    C109 C114 . . 1.545(3) no
    C109 H1091 . . 0.959 no
    C110 C111 . . 1.518(3) no
    C110 O116 . . 1.449(3) no
    C110 H1101 . . 0.960 no
    C111 C112 . . 1.461(3) no
    C111 O122 . . 1.441(3) no
    C111 H1111 . . 0.980 no
    C112 C113 . . 1.511(3) no
    C112 O122 . . 1.437(3) no
    C112 H1121 . . 0.978 no
    C113 C114 . . 1.541(3) no
    C113 O121 . . 1.215(3) no
    C114 C115 . . 1.567(3) no
    C115 O116 . . 1.468(3) no
    C115 C117 . . 1.494(3) no
    C115 H1151 . . 0.979 no
    C117 C118 . . 1.329(3) no
    C117 H1171 . . 0.935 no
    C118 C119 . . 1.503(3) no
    C118 C120 . . 1.505(4) no
    C119 H1191 . . 0.959 no
    C119 H1192 . . 0.930 no
    C119 H1193 . . 0.954 no
    C120 H1201 . . 0.961 no
    C120 H1202 . . 0.979 no
    C120 H1203 . . 0.946 no
    C123 C124 . . 1.525(3) no
    C123 C125 . . 1.534(3) no
    C123 O126 . . 1.441(3) no
    C124 H1241 . . 0.979 no
    C124 H1242 . . 0.985 no
    C124 H1243 . . 0.976 no
    C125 H1251 . . 0.990 no
    C125 H1252 . . 0.998 no
    C125 H1253 . . 0.954 no
    O126 C127 . . 1.417(3) no
    C127 H1271 . . 0.968 no
    C127 H1272 . . 0.993 no
    C127 H1273 . . 0.950 no
    O130 H1301 . . 0.81(3) no
    C201 C202 . . 1.516(3) no
    C201 C214 . . 1.548(3) no
    C201 C223 . . 1.561(3) no
    C201 H2011 . . 0.977 no
    C202 C203 . . 1.334(3) no
    C202 H2021 . . 0.926 no
    C203 C204 . . 1.494(3) no
    C203 C208 . . 1.516(3) no
    C204 C205 . . 1.490(3) no
    C204 O228 . . 1.216(3) no
    C205 C206 . . 1.464(3) no
    C205 O229 . . 1.453(3) no
    C205 H2051 . . 1.035 no
    C206 C207 . . 1.516(3) no
    C206 O229 . . 1.434(3) no
    C206 H2061 . . 0.958 no
    C207 C208 . . 1.528(3) no
    C207 O230 . . 1.429(3) no
    C207 H2071 . . 0.962 no
    C208 C209 . . 1.525(3) no
    C208 H2081 . . 0.993 no
    C209 C210 . . 1.536(3) no
    C209 C214 . . 1.557(3) no
    C209 H2091 . . 0.973 no
    C210 C211 . . 1.500(3) no
    C210 O216 . . 1.449(3) no
    C210 H2101 . . 0.974 no
    C211 C212 . . 1.464(3) no
    C211 O222 . . 1.444(3) no
    C211 H2111 . . 0.962 no
    C212 C213 . . 1.501(3) no
    C212 O222 . . 1.447(3) no
    C212 H2121 . . 0.978 no
    C213 C214 . . 1.542(3) no
    C213 O221 . . 1.209(3) no
    C214 C215 . . 1.575(3) no
    C215 O216 . . 1.461(3) no
    C215 C217 . . 1.499(3) no
    C215 H2151 . . 0.981 no
    C217 C218 . . 1.330(3) no
    C217 H2171 . . 0.934 no
    C218 C219 . . 1.494(3) no
    C218 C220 . . 1.504(3) no
    C219 H2191 . . 0.982 no
    C219 H2192 . . 0.927 no
    C219 H2193 . . 0.956 no
    C220 H2201 . . 0.957 no
    C220 H2202 . . 0.948 no
    C220 H2203 . . 1.004 no
    C223 C224 . . 1.523(3) no
    C223 C225 . . 1.525(3) no
    C223 O226 . . 1.440(3) no
    C224 H2241 . . 0.984 no
    C224 H2242 . . 0.959 no
    C224 H2243 . . 0.941 no
    C225 H2251 . . 0.963 no
    C225 H2252 . . 0.968 no
    C225 H2253 . . 0.966 no
    O226 C227 . . 1.420(3) no
    C227 H2271 . . 0.976 no
    C227 H2272 . . 0.953 no
    C227 H2273 . . 0.970 no
    O230 H2301 . . 0.76(3) no
loop_
    _geom_contact_atom_site_label_1
    _geom_contact_atom_site_label_2
    _geom_contact_distance
    _geom_contact_site_symmetry_1
    _geom_contact_site_symmetry_2
    _geom_contact_publ_flag
    O16 C104 2.941(3) . . no
    O16 C105 3.115(3) . . no
    O16 C103 3.230(3) . . no
    O16 C108 3.293(3) . . no
    O16 O122 3.298(2) . . no
    O16 O128 3.415(2) . . no
    O21 O130 2.796(2) . 1_455 no
    O21 C220 3.568(3) . 2_456 no
    O22 C124 3.429(3) . 1_455 no
    O22 O129 3.519(3) . 2_456 no
    O28 O116 3.251(2) . 1_455 no
    O28 C111 3.298(3) . 1_455 no
    O28 O228 3.495(2) . 3_546 no
    O28 C110 3.504(3) . 1_455 no
    O28 C212 3.570(3) . 4_565 no
    O30 O121 2.828(2) . . no
    O30 C225 3.426(3) . . no
    O30 C27 3.584(3) . 3_656 no
    O116 C4 2.851(3) . 1_655 no
    O116 C5 3.052(3) . 1_655 no
    O116 C3 3.228(3) . 1_655 no
    O116 C8 3.318(2) . 1_655 no
    O121 C25 3.254(3) . 3_656 no
    O122 C9 3.547(3) . . no
    O122 C10 3.560(3) . . no
    O128 O129 3.216(3) . 2_456 no
    O128 C11 3.400(3) . . no
    O128 C227 3.489(3) . . no
    O129 C11 3.128(3) . 2_556 no
    O129 C12 3.224(3) . 2_556 no
    O129 C227 3.476(3) . 2_556 no
    O130 C19 3.489(3) . . no
    O216 C204 3.003(3) . 2_566 no
    O216 C205 3.099(3) . 2_566 no
    O216 C208 3.319(2) . 2_566 no
    O216 C203 3.350(2) . 2_566 no
    O216 O228 3.459(2) . 2_566 no
    O221 O230 2.809(2) . 2_466 no
    O221 C20 3.267(4) . 2_456 no
    O221 C207 3.582(3) . 2_466 no
    O222 C224 3.526(3) . 2_466 no
    O228 C127 3.409(3) . 1_455 no
    O228 C211 3.455(3) . 2_466 no
    O229 C24 3.555(3) . 3_656 no
    O230 C20 3.542(4) . 1_565 no
    C3 C110 3.595(3) . 1_455 no
    C4 C110 3.448(3) . 1_455 no
    C6 C27 3.538(4) . 3_656 no
    C10 C104 3.586(3) . . no
    C25 C224 3.574(4) . 3_646 no
    C106 C227 3.534(4) . 2_556 no
    C120 C220 3.492(4) . 4_665 no
    C204 C210 3.557(3) . 2_466 no
loop_
    _geom_angle_atom_site_label_1
    _geom_angle_atom_site_label_2
    _geom_angle_atom_site_label_3
    _geom_angle_site_symmetry_1
    _geom_angle_site_symmetry_2
    _geom_angle_site_symmetry_3
    _geom_angle
    _geom_angle_publ_flag
    C2 C1 C14 . . . 109.40(18) no
    C2 C1 C23 . . . 110.25(18) no
    C14 C1 C23 . . . 120.75(18) no
    C2 C1 H11 . . . 104.4 no
    C14 C1 H11 . . . 106.6 no
    C23 C1 H11 . . . 104.1 no
    C1 C2 C3 . . . 127.2(2) no
    C1 C2 H21 . . . 116.8 no
    C3 C2 H21 . . . 115.9 no
    C2 C3 C4 . . . 117.8(2) no
    C2 C3 C8 . . . 124.5(2) no
    C4 C3 C8 . . . 117.6(2) no
    C3 C4 C5 . . . 116.6(2) no
    C3 C4 O28 . . . 123.1(2) no
    C5 C4 O28 . . . 120.2(2) no
    C4 C5 C6 . . . 119.9(2) no
    C4 C5 O29 . . . 110.4(2) no
    C6 C5 O29 . . . 59.53(16) no
    C4 C5 H51 . . . 115.9 no
    C6 C5 H51 . . . 122.7 no
    O29 C5 H51 . . . 111.3 no
    C5 C6 C7 . . . 122.6(2) no
    C5 C6 O29 . . . 60.23(16) no
    C7 C6 O29 . . . 116.3(2) no
    C5 C6 H61 . . . 117.9 no
    C7 C6 H61 . . . 114.0 no
    O29 C6 H61 . . . 114.5 no
    C6 C7 C8 . . . 112.45(19) no
    C6 C7 O30 . . . 108.22(19) no
    C8 C7 O30 . . . 108.25(19) no
    C6 C7 H71 . . . 110.2 no
    C8 C7 H71 . . . 109.4 no
    O30 C7 H71 . . . 108.2 no
    C7 C8 C3 . . . 112.96(19) no
    C7 C8 C9 . . . 110.47(17) no
    C3 C8 C9 . . . 109.87(18) no
    C7 C8 H81 . . . 106.3 no
    C3 C8 H81 . . . 108.3 no
    C9 C8 H81 . . . 108.8 no
    C8 C9 C10 . . . 121.32(18) no
    C8 C9 C14 . . . 116.39(17) no
    C10 C9 C14 . . . 100.32(17) no
    C8 C9 H91 . . . 106.4 no
    C10 C9 H91 . . . 103.8 no
    C14 C9 H91 . . . 107.3 no
    C9 C10 C11 . . . 114.65(18) no
    C9 C10 O16 . . . 103.11(17) no
    C11 C10 O16 . . . 104.41(18) no
    C9 C10 H101 . . . 111.9 no
    C11 C10 H101 . . . 110.9 no
    O16 C10 H101 . . . 111.4 no
    C10 C11 C12 . . . 116.1(2) no
    C10 C11 O22 . . . 118.42(19) no
    C12 C11 O22 . . . 59.93(14) no
    C10 C11 H111 . . . 115.2 no
    C12 C11 H111 . . . 119.2 no
    O22 C11 H111 . . . 117.0 no
    C11 C12 C13 . . . 118.1(2) no
    C11 C12 O22 . . . 59.54(15) no
    C13 C12 O22 . . . 114.42(19) no
    C11 C12 H121 . . . 120.1 no
    C13 C12 H121 . . . 116.8 no
    O22 C12 H121 . . . 114.7 no
    C12 C13 C14 . . . 119.39(19) no
    C12 C13 O21 . . . 118.7(2) no
    C14 C13 O21 . . . 121.7(2) no
    C1 C14 C13 . . . 108.69(17) no
    C1 C14 C9 . . . 113.41(18) no
    C13 C14 C9 . . . 111.30(18) no
    C1 C14 C15 . . . 119.69(18) no
    C13 C14 C15 . . . 106.28(17) no
    C9 C14 C15 . . . 96.88(16) no
    C14 C15 O16 . . . 104.86(16) no
    C14 C15 C17 . . . 119.49(18) no
    O16 C15 C17 . . . 108.69(18) no
    C14 C15 H151 . . . 107.9 no
    O16 C15 H151 . . . 106.6 no
    C17 C15 H151 . . . 108.6 no
    C15 O16 C10 . . . 109.47(15) no
    C15 C17 C18 . . . 124.1(2) no
    C15 C17 H171 . . . 116.8 no
    C18 C17 H171 . . . 119.0 no
    C17 C18 C19 . . . 124.7(2) no
    C17 C18 C20 . . . 121.3(2) no
    C19 C18 C20 . . . 114.0(2) no
    C18 C19 H191 . . . 109.9 no
    C18 C19 H192 . . . 109.1 no
    H191 C19 H192 . . . 104.7 no
    C18 C19 H193 . . . 112.2 no
    H191 C19 H193 . . . 111.5 no
    H192 C19 H193 . . . 109.2 no
    C18 C20 H201 . . . 108.6 no
    C18 C20 H202 . . . 109.5 no
    H201 C20 H202 . . . 109.6 no
    C18 C20 H203 . . . 110.6 no
    H201 C20 H203 . . . 107.8 no
    H202 C20 H203 . . . 110.7 no
    C12 O22 C11 . . . 60.52(15) no
    C1 C23 C24 . . . 114.37(18) no
    C1 C23 C25 . . . 108.61(19) no
    C24 C23 C25 . . . 108.9(2) no
    C1 C23 O26 . . . 109.85(18) no
    C24 C23 O26 . . . 105.44(18) no
    C25 C23 O26 . . . 109.54(19) no
    C23 C24 H241 . . . 108.0 no
    C23 C24 H242 . . . 108.9 no
    H241 C24 H242 . . . 110.9 no
    C23 C24 H243 . . . 111.2 no
    H241 C24 H243 . . . 108.9 no
    H242 C24 H243 . . . 108.9 no
    C23 C25 H251 . . . 111.3 no
    C23 C25 H252 . . . 108.7 no
    H251 C25 H252 . . . 111.2 no
    C23 C25 H253 . . . 111.3 no
    H251 C25 H253 . . . 107.1 no
    H252 C25 H253 . . . 107.1 no
    C23 O26 C27 . . . 117.18(19) no
    O26 C27 H271 . . . 111.1 no
    O26 C27 H272 . . . 114.2 no
    H271 C27 H272 . . . 107.5 no
    O26 C27 H273 . . . 110.4 no
    H271 C27 H273 . . . 105.9 no
    H272 C27 H273 . . . 107.3 no
    C5 O29 C6 . . . 60.24(16) no
    C7 O30 H301 . . . 111.(2)   no
    C102 C101 C114 . . . 107.85(18) no
    C102 C101 C123 . . . 110.4(2) no
    C114 C101 C123 . . . 120.67(18) no
    C102 C101 H1011 . . . 106.7 no
    C114 C101 H1011 . . . 105.2 no
    C123 C101 H1011 . . . 105.1 no
    C101 C102 C103 . . . 126.6(2) no
    C101 C102 H1021 . . . 116.8 no
    C103 C102 H1021 . . . 116.7 no
    C102 C103 C104 . . . 118.1(2) no
    C102 C103 C108 . . . 124.7(2) no
    C104 C103 C108 . . . 117.2(2) no
    C103 C104 C105 . . . 117.1(2) no
    C103 C104 O128 . . . 123.4(2) no
    C105 C104 O128 . . . 119.4(2) no
    C104 C105 C106 . . . 119.3(2) no
    C104 C105 O129 . . . 109.7(2) no
    C106 C105 O129 . . . 58.80(16) no
    C104 C105 H1051 . . . 119.6 no
    C106 C105 H1051 . . . 120.9 no
    O129 C105 H1051 . . . 96.3 no
    C105 C106 C107 . . . 121.4(2) no
    C105 C106 O129 . . . 60.20(16) no
    C107 C106 O129 . . . 116.6(2) no
    C105 C106 H1061 . . . 117.3 no
    C107 C106 H1061 . . . 115.9 no
    O129 C106 H1061 . . . 113.2 no
    C106 C107 C108 . . . 111.81(19) no
    C106 C107 O130 . . . 108.5(2) no
    C108 C107 O130 . . . 107.4(2) no
    C106 C107 H1071 . . . 106.7 no
    C108 C107 H1071 . . . 110.1 no
    O130 C107 H1071 . . . 112.4 no
    C107 C108 C103 . . . 111.20(19) no
    C107 C108 C109 . . . 111.98(18) no
    C103 C108 C109 . . . 110.86(19) no
    C107 C108 H1081 . . . 108.2 no
    C103 C108 H1081 . . . 105.8 no
    C109 C108 H1081 . . . 108.5 no
    C108 C109 C110 . . . 122.16(19) no
    C108 C109 C114 . . . 115.27(18) no
    C110 C109 C114 . . . 100.41(19) no
    C108 C109 H1091 . . . 107.1 no
    C110 C109 H1091 . . . 105.8 no
    C114 C109 H1091 . . . 104.6 no
    C109 C110 C111 . . . 114.85(18) no
    C109 C110 O116 . . . 103.56(18) no
    C111 C110 O116 . . . 103.92(19) no
    C109 C110 H1101 . . . 114.2 no
    C111 C110 H1101 . . . 110.9 no
    O116 C110 H1101 . . . 108.4 no
    C110 C111 C112 . . . 115.5(2) no
    C110 C111 O122 . . . 118.6(2) no
    C112 C111 O122 . . . 59.32(15) no
    C110 C111 H1111 . . . 116.6 no
    C112 C111 H1111 . . . 119.6 no
    O122 C111 H1111 . . . 115.0 no
    C111 C112 C113 . . . 118.1(2) no
    C111 C112 O122 . . . 59.64(15) no
    C113 C112 O122 . . . 114.1(2) no
    C111 C112 H1121 . . . 121.2 no
    C113 C112 H1121 . . . 116.3 no
    O122 C112 H1121 . . . 114.0 no
    C112 C113 C114 . . . 118.72(19) no
    C112 C113 O121 . . . 118.7(2) no
    C114 C113 O121 . . . 122.5(2) no
    C113 C114 C109 . . . 108.99(18) no
    C113 C114 C101 . . . 108.40(17) no
    C109 C114 C101 . . . 113.7(2) no
    C113 C114 C115 . . . 107.46(18) no
    C109 C114 C115 . . . 99.08(17) no
    C101 C114 C115 . . . 118.65(18) no
    C114 C115 O116 . . . 104.66(17) no
    C114 C115 C117 . . . 117.19(19) no
    O116 C115 C117 . . . 110.96(19) no
    C114 C115 H1151 . . . 105.9 no
    O116 C115 H1151 . . . 106.6 no
    C117 C115 H1151 . . . 110.8 no
    C115 O116 C110 . . . 109.47(15) no
    C115 C117 C118 . . . 126.1(2) no
    C115 C117 H1171 . . . 116.8 no
    C118 C117 H1171 . . . 117.1 no
    C117 C118 C119 . . . 124.4(3) no
    C117 C118 C120 . . . 121.9(2) no
    C119 C118 C120 . . . 113.7(2) no
    C118 C119 H1191 . . . 110.4 no
    C118 C119 H1192 . . . 110.4 no
    H1191 C119 H1192 . . . 107.2 no
    C118 C119 H1193 . . . 112.1 no
    H1191 C119 H1193 . . . 108.1 no
    H1192 C119 H1193 . . . 108.3 no
    C118 C120 H1201 . . . 113.5 no
    C118 C120 H1202 . . . 112.3 no
    H1201 C120 H1202 . . . 109.0 no
    C118 C120 H1203 . . . 111.2 no
    H1201 C120 H1203 . . . 104.0 no
    H1202 C120 H1203 . . . 106.3 no
    C111 O122 C112 . . . 61.03(15) no
    C101 C123 C124 . . . 114.9(2) no
    C101 C123 C125 . . . 108.69(19) no
    C124 C123 C125 . . . 108.8(2) no
    C101 C123 O126 . . . 110.0(2) no
    C124 C123 O126 . . . 104.5(2) no
    C125 C123 O126 . . . 109.9(2) no
    C123 C124 H1241 . . . 110.7 no
    C123 C124 H1242 . . . 107.9 no
    H1241 C124 H1242 . . . 109.4 no
    C123 C124 H1243 . . . 110.0 no
    H1241 C124 H1243 . . . 111.3 no
    H1242 C124 H1243 . . . 107.4 no
    C123 C125 H1251 . . . 107.3 no
    C123 C125 H1252 . . . 111.0 no
    H1251 C125 H1252 . . . 108.6 no
    C123 C125 H1253 . . . 108.3 no
    H1251 C125 H1253 . . . 110.9 no
    H1252 C125 H1253 . . . 110.7 no
    C123 O126 C127 . . . 116.83(19) no
    O126 C127 H1271 . . . 107.4 no
    O126 C127 H1272 . . . 108.5 no
    H1271 C127 H1272 . . . 105.2 no
    O126 C127 H1273 . . . 111.2 no
    H1271 C127 H1273 . . . 110.3 no
    H1272 C127 H1273 . . . 114.0 no
    C105 O129 C106 . . . 61.00(16) no
    C107 O130 H1301 . . . 108(2) no
    C202 C201 C214 . . . 108.56(17) no
    C202 C201 C223 . . . 110.84(18) no
    C214 C201 C223 . . . 120.23(17) no
    C202 C201 H2011 . . . 105.0 no
    C214 C201 H2011 . . . 108.2 no
    C223 C201 H2011 . . . 102.8 no
    C201 C202 C203 . . . 127.3(2) no
    C201 C202 H2021 . . . 116.7 no
    C203 C202 H2021 . . . 116.0 no
    C202 C203 C204 . . . 118.0(2) no
    C202 C203 C208 . . . 124.4(2) no
    C204 C203 C208 . . . 117.48(19) no
    C203 C204 C205 . . . 117.5(2) no
    C203 C204 O228 . . . 123.3(2) no
    C205 C204 O228 . . . 119.1(2) no
    C204 C205 C206 . . . 119.4(2) no
    C204 C205 O229 . . . 110.7(2) no
    C206 C205 O229 . . . 58.91(15) no
    C204 C205 H2051 . . . 117.8 no
    C206 C205 H2051 . . . 121.0 no
    O229 C205 H2051 . . . 111.4 no
    C205 C206 C207 . . . 122.1(2) no
    C205 C206 O229 . . . 60.15(15) no
    C207 C206 O229 . . . 116.5(2) no
    C205 C206 H2061 . . . 117.8 no
    C207 C206 H2061 . . . 113.5 no
    O229 C206 H2061 . . . 116.5 no
    C206 C207 C208 . . . 113.16(19) no
    C206 C207 O230 . . . 108.34(18) no
    C208 C207 O230 . . . 107.21(19) no
    C206 C207 H2071 . . . 107.5 no
    C208 C207 H2071 . . . 108.9 no
    O230 C207 H2071 . . . 111.7 no
    C207 C208 C203 . . . 112.68(19) no
    C207 C208 C209 . . . 110.88(17) no
    C203 C208 C209 . . . 109.91(17) no
    C207 C208 H2081 . . . 104.7 no
    C203 C208 H2081 . . . 108.1 no
    C209 C208 H2081 . . . 110.4 no
    C208 C209 C210 . . . 121.85(18) no
    C208 C209 C214 . . . 115.92(17) no
    C210 C209 C214 . . . 100.26(17) no
    C208 C209 H2091 . . . 106.2 no
    C210 C209 H2091 . . . 104.8 no
    C214 C209 H2091 . . . 106.5 no
    C209 C210 C211 . . . 115.33(19) no
    C209 C210 O216 . . . 102.06(16) no
    C211 C210 O216 . . . 104.85(19) no
    C209 C210 H2101 . . . 113.1 no
    C211 C210 H2101 . . . 110.9 no
    O216 C210 H2101 . . . 109.8 no
    C210 C211 C212 . . . 117.3(2) no
    C210 C211 O222 . . . 118.8(2) no
    C212 C211 O222 . . . 59.70(15) no
    C210 C211 H2111 . . . 117.9 no
    C212 C211 H2111 . . . 116.9 no
    O222 C211 H2111 . . . 113.2 no
    C211 C212 C213 . . . 117.8(2) no
    C211 C212 O222 . . . 59.48(15) no
    C213 C212 O222 . . . 114.29(19) no
    C211 C212 H2121 . . . 119.0 no
    C213 C212 H2121 . . . 117.2 no
    O222 C212 H2121 . . . 116.0 no
    C212 C213 C214 . . . 117.80(19) no
    C212 C213 O221 . . . 119.4(2) no
    C214 C213 O221 . . . 122.7(2) no
    C213 C214 C201 . . . 108.10(17) no
    C213 C214 C209 . . . 108.52(17) no
    C201 C214 C209 . . . 113.13(17) no
    C213 C214 C215 . . . 107.67(17) no
    C201 C214 C215 . . . 119.95(17) no
    C209 C214 C215 . . . 98.77(16) no
    C214 C215 O216 . . . 106.02(16) no
    C214 C215 C217 . . . 118.49(18) no
    O216 C215 C217 . . . 108.48(18) no
    C214 C215 H2151 . . . 107.6 no
    O216 C215 H2151 . . . 106.5 no
    C217 C215 H2151 . . . 109.1 no
    C215 O216 C210 . . . 109.04(15) no
    C215 C217 C218 . . . 125.8(2) no
    C215 C217 H2171 . . . 116.2 no
    C218 C217 H2171 . . . 117.8 no
    C217 C218 C219 . . . 125.5(2) no
    C217 C218 C220 . . . 120.9(2) no
    C219 C218 C220 . . . 113.6(2) no
    C218 C219 H2191 . . . 110.6 no
    C218 C219 H2192 . . . 110.3 no
    H2191 C219 H2192 . . . 109.1 no
    C218 C219 H2193 . . . 108.4 no
    H2191 C219 H2193 . . . 109.8 no
    H2192 C219 H2193 . . . 108.5 no
    C218 C220 H2201 . . . 110.0 no
    C218 C220 H2202 . . . 107.3 no
    H2201 C220 H2202 . . . 109.3 no
    C218 C220 H2203 . . . 110.8 no
    H2201 C220 H2203 . . . 110.4 no
    H2202 C220 H2203 . . . 109.1 no
    C212 O222 C211 . . . 60.82(14) no
    C201 C223 C224 . . . 113.69(18) no
    C201 C223 C225 . . . 109.92(18) no
    C224 C223 C225 . . . 108.77(19) no
    C201 C223 O226 . . . 109.98(17) no
    C224 C223 O226 . . . 104.24(18) no
    C225 C223 O226 . . . 110.09(18) no
    C223 C224 H2241 . . . 109.7 no
    C223 C224 H2242 . . . 110.7 no
    H2241 C224 H2242 . . . 106.7 no
    C223 C224 H2243 . . . 110.1 no
    H2241 C224 H2243 . . . 108.1 no
    H2242 C224 H2243 . . . 111.4 no
    C223 C225 H2251 . . . 107.8 no
    C223 C225 H2252 . . . 110.4 no
    H2251 C225 H2252 . . . 107.6 no
    C223 C225 H2253 . . . 114.6 no
    H2251 C225 H2253 . . . 107.0 no
    H2252 C225 H2253 . . . 109.3 no
    C223 O226 C227 . . . 117.00(17) no
    O226 C227 H2271 . . . 108.8 no
    O226 C227 H2272 . . . 111.3 no
    H2271 C227 H2272 . . . 109.2 no
    O226 C227 H2273 . . . 111.4 no
    H2271 C227 H2273 . . . 108.1 no
    H2272 C227 H2273 . . . 108.0 no
    C205 O229 C206 . . . 60.93(15) no
    C207 O230 H2301 . . . 112(3) no
loop_
    _geom_torsion_atom_site_label_1
    _geom_torsion_atom_site_label_2
    _geom_torsion_atom_site_label_3
    _geom_torsion_atom_site_label_4
    _geom_torsion_site_symmetry_1
    _geom_torsion_site_symmetry_2
    _geom_torsion_site_symmetry_3
    _geom_torsion_site_symmetry_4
    _geom_torsion
    _geom_torsion_publ_flag
    O16 C10 C9 C8 . . . . -174.4(2) no
    O16 C10 C9 C14 . . . . -44.6(2) no
    O16 C10 C11 O22 . . . . 138.8(2) no
    O16 C10 C11 C12 . . . . 70.5(2) no
    O16 C15 C14 C1 . . . . -158.0(2) no
    O16 C15 C14 C9 . . . . -36.0(2) no
    O16 C15 C14 C13 . . . . 78.6(2) no
    O16 C15 C17 C18 . . . . 100.8(3) no
    O21 C13 C12 O22 . . . . 114.4(2) no
    O21 C13 C12 C11 . . . . -178.5(2) no
    O21 C13 C14 C1 . . . . -24.9(3) no
    O21 C13 C14 C9 . . . . -150.5(2) no
    O21 C13 C14 C15 . . . . 105.2(2) no
    O22 C11 C10 C9 . . . . 26.8(3) no
    O22 C11 C12 C13 . . . . -103.3(2) no
    O22 C12 C11 C10 . . . . 109.2(2) no
    O22 C12 C13 C14 . . . . -70.6(2) no
    O26 C23 C1 C2 . . . . 172.6(2) no
    O26 C23 C1 C14 . . . . -58.3(3) no
    O28 C4 C3 C2 . . . . -16.9(3) no
    O28 C4 C3 C8 . . . . 159.9(2) no
    O28 C4 C5 O29 . . . . 106.8(2) no
    O28 C4 C5 C6 . . . . 172.6(2) no
    O29 C5 C4 C3 . . . . -71.1(3) no
    O29 C5 C6 C7 . . . . 103.9(2) no
    O29 C6 C5 C4 . . . . -97.4(2) no
    O29 C6 C7 O30 . . . . -151.7(2) no
    O29 C6 C7 C8 . . . . 88.8(2) no
    O30 C7 C6 C5 . . . . 138.3(2) no
    O30 C7 C8 C3 . . . . -163.8(2) no
    O30 C7 C8 C9 . . . . 72.7(2) no
    O116 C110 C109 C108 . . . . -172.3(2) no
    O116 C110 C109 C114 . . . . -43.4(2) no
    O116 C110 C111 O122 . . . . 139.9(2) no
    O116 C110 C111 C112 . . . . 72.5(2) no
    O116 C115 C114 C101 . . . . -156.1(2) no
    O116 C115 C114 C109 . . . . -32.7(2) no
    O116 C115 C114 C113 . . . . 80.6(2) no
    O116 C115 C117 C118 . . . . 102.7(3) no
    O121 C113 C112 O122 . . . . 107.4(2) no
    O121 C113 C112 C111 . . . . 174.5(2) no
    O121 C113 C114 C101 . . . . -18.0(3) no
    O121 C113 C114 C109 . . . . -142.2(2) no
    O121 C113 C114 C115 . . . . 111.3(2) no
    O122 C111 C110 C109 . . . . 27.5(3) no
    O122 C111 C112 C113 . . . . -102.9(2) no
    O122 C112 C111 C110 . . . . 109.5(2) no
    O122 C112 C113 C114 . . . . -75.4(3) no
    O126 C123 C101 C102 . . . . 170.7(2) no
    O126 C123 C101 C114 . . . . -62.4(3) no
    O128 C104 C103 C102 . . . . -13.4(4) no
    O128 C104 C103 C108 . . . . 164.7(2) no
    O128 C104 C105 O129 . . . . 101.4(3) no
    O128 C104 C105 C106 . . . . 165.9(2) no
    O129 C105 C104 C103 . . . . -75.9(3) no
    O129 C105 C106 C107 . . . . 104.8(3) no
    O129 C106 C105 C104 . . . . -96.4(2) no
    O129 C106 C107 O130 . . . . -148.7(2) no
    O129 C106 C107 C108 . . . . 93.1(2) no
    O130 C107 C106 C105 . . . . 141.5(2) no
    O130 C107 C108 C103 . . . . -169.4(2) no
    O130 C107 C108 C109 . . . . 66.0(2) no
    O216 C210 C209 C208 . . . . -176.8(2) no
    O216 C210 C209 C214 . . . . -47.3(2) no
    O216 C210 C211 O222 . . . . 144.3(2) no
    O216 C210 C211 C212 . . . . 75.7(2) no
    O216 C215 C214 C201 . . . . -149.8(2) no
    O216 C215 C214 C209 . . . . -26.6(2) no
    O216 C215 C214 C213 . . . . 86.1(2) no
    O216 C215 C217 C218 . . . . 99.9(3) no
    O221 C213 C212 O222 . . . . 104.0(2) no
    O221 C213 C212 C211 . . . . 171.0(2) no
    O221 C213 C214 C201 . . . . -14.3(3) no
    O221 C213 C214 C209 . . . . -137.4(2) no
    O221 C213 C214 C215 . . . . 116.6(2) no
    O222 C211 C210 C209 . . . . 32.9(3) no
    O222 C211 C212 C213 . . . . -103.2(2) no
    O222 C212 C211 C210 . . . . 109.1(2) no
    O222 C212 C213 C214 . . . . -78.9(2) no
    O226 C223 C201 C202 . . . . 172.2(2) no
    O226 C223 C201 C214 . . . . -59.8(2) no
    O228 C204 C203 C202 . . . . -17.2(3) no
    O228 C204 C203 C208 . . . . 159.2(2) no
    O228 C204 C205 O229 . . . . 108.3(2) no
    O228 C204 C205 C206 . . . . 173.4(2) no
    O229 C205 C204 C203 . . . . -70.0(3) no
    O229 C205 C206 C207 . . . . 104.4(2) no
    O229 C206 C205 C204 . . . . -97.7(2) no
    O229 C206 C207 O230 . . . . -152.9(2) no
    O229 C206 C207 C208 . . . . 88.3(2) no
    O230 C207 C206 C205 . . . . 137.2(2) no
    O230 C207 C208 C203 . . . . -163.3(2) no
    O230 C207 C208 C209 . . . . 73.1(2) no
    C1 C2 C3 C4 . . . . 179.7(2) no
    C1 C2 C3 C8 . . . . 3.2(4) no
    C1 C14 C9 C8 . . . . -52.5(2) no
    C1 C14 C9 C10 . . . . 174.6(2) no
    C1 C14 C13 C12 . . . . 160.3(2) no
    C1 C14 C15 C17 . . . . 79.9(3) no
    C1 C23 O26 C27 . . . . -66.1(2) no
    C2 C1 C14 C9 . . . . 39.3(2) no
    C2 C1 C14 C13 . . . . -85.0(2) no
    C2 C1 C14 C15 . . . . 152.7(2) no
    C2 C1 C23 C24 . . . . -69.2(2) no
    C2 C1 C23 C25 . . . . 52.7(2) no
    C2 C3 C4 C5 . . . . 161.0(2) no
    C2 C3 C8 C7 . . . . -135.7(2) no
    C2 C3 C8 C9 . . . . -11.9(3) no
    C3 C2 C1 C14 . . . . -17.0(3) no
    C3 C2 C1 C23 . . . . 118.1(2) no
    C3 C4 C5 C6 . . . . -5.3(3) no
    C3 C8 C7 C6 . . . . -44.4(3) no
    C3 C8 C9 C10 . . . . 158.4(2) no
    C3 C8 C9 C14 . . . . 36.0(2) no
    C4 C3 C8 C7 . . . . 47.8(3) no
    C4 C3 C8 C9 . . . . 171.6(2) no
    C4 C5 O29 C6 . . . . 113.5(2) no
    C4 C5 C6 C7 . . . . 6.5(4) no
    C5 O29 C6 C7 . . . . -114.2(2) no
    C5 C4 C3 C8 . . . . -22.2(3) no
    C5 C6 C7 C8 . . . . 18.8(3) no
    C6 C7 C8 C9 . . . . -167.9(2) no
    C7 C8 C9 C10 . . . . -76.3(2) no
    C7 C8 C9 C14 . . . . 161.3(2) no
    C8 C9 C10 C11 . . . . -61.5(3) no
    C8 C9 C14 C13 . . . . 70.4(2) no
    C8 C9 C14 C15 . . . . -179.1(2) no
    C9 C10 O16 C15 . . . . 21.5(2) no
    C9 C10 C11 C12 . . . . -41.6(3) no
    C9 C14 C1 C23 . . . . -90.2(2) no
    C9 C14 C13 C12 . . . . 34.7(3) no
    C9 C14 C15 C17 . . . . -158.1(2) no
    C10 O16 C15 C14 . . . . 9.9(2) no
    C10 O16 C15 C17 . . . . 138.7(2) no
    C10 C9 C14 C13 . . . . -62.5(2) no
    C10 C9 C14 C15 . . . . 48.0(2) no
    C10 C11 O22 C12 . . . . -105.4(2) no
    C10 C11 C12 C13 . . . . 5.9(3) no
    C11 O22 C12 C13 . . . . 109.4(2) no
    C11 C10 O16 C15 . . . . -98.6(2) no
    C11 C10 C9 C14 . . . . 68.3(2) no
    C11 C12 C13 C14 . . . . -3.5(3) no
    C12 C13 C14 C15 . . . . -69.6(2) no
    C13 C14 C1 C23 . . . . 145.4(2) no
    C13 C14 C15 C17 . . . . -43.5(3) no
    C14 C1 C23 C24 . . . . 60.0(3) no
    C14 C1 C23 C25 . . . . -178.1(2) no
    C14 C15 C17 C18 . . . . -139.1(2) no
    C15 C14 C1 C23 . . . . 23.2(3) no
    C15 C17 C18 C19 . . . . 0.7(4) no
    C15 C17 C18 C20 . . . . 179.0(2) no
    C24 C23 O26 C27 . . . . 170.2(2) no
    C25 C23 O26 C27 . . . . 53.2(3) no
    C101 C102 C103 C104 . . . . -179.7(2) no
    C101 C102 C103 C108 . . . . 2.3(4) no
    C101 C114 C109 C108 . . . . -54.2(2) no
    C101 C114 C109 C110 . . . . 172.5(2) no
    C101 C114 C113 C112 . . . . 164.9(2) no
    C101 C114 C115 C117 . . . . 80.5(3) no
    C101 C123 O126 C127 . . . . -69.5(3) no
    C102 C101 C114 C109 . . . . 45.0(2) no
    C102 C101 C114 C113 . . . . -76.4(2) no
    C102 C101 C114 C115 . . . . 160.8(2) no
    C102 C101 C123 C124 . . . . -71.8(3) no
    C102 C101 C123 C125 . . . . 50.3(3) no
    C102 C103 C104 C105 . . . . 163.8(2) no
    C102 C103 C108 C107 . . . . -132.4(2) no
    C102 C103 C108 C109 . . . . -7.2(3) no
    C103 C102 C101 C114 . . . . -21.2(3) no
    C103 C102 C101 C123 . . . . 112.6(3) no
    C103 C104 C105 C106 . . . . -11.4(3) no
    C103 C108 C107 C106 . . . . -50.5(3) no
    C103 C108 C109 C110 . . . . 154.5(2) no
    C103 C108 C109 C114 . . . . 32.3(3) no
    C104 C103 C108 C107 . . . . 49.6(3) no
    C104 C103 C108 C109 . . . . 174.8(2) no
    C104 C105 O129 C106 . . . . 113.0(2) no
    C104 C105 C106 C107 . . . . 8.3(3) no
    C105 O129 C106 C107 . . . . -112.6(2) no
    C105 C104 C103 C108 . . . . -18.1(3) no
    C105 C106 C107 C108 . . . . 23.3(3) no
    C106 C107 C108 C109 . . . . -175.1(2) no
    C107 C108 C109 C110 . . . . -80.7(3) no
    C107 C108 C109 C114 . . . . 157.1(2) no
    C108 C109 C110 C111 . . . . -59.7(3) no
    C108 C109 C114 C113 . . . . 66.8(2) no
    C108 C109 C114 C115 . . . . 178.9(2) no
    C109 C110 O116 C115 . . . . 23.0(2) no
    C109 C110 C111 C112 . . . . -39.9(3) no
    C109 C114 C101 C123 . . . . -83.1(3) no
    C109 C114 C113 C112 . . . . 40.7(3) no
    C109 C114 C115 C117 . . . . -156.1(2) no
    C110 O116 C115 C114 . . . . 6.6(2) no
    C110 O116 C115 C117 . . . . 133.9(2) no
    C110 C109 C114 C113 . . . . -66.4(2) no
    C110 C109 C114 C115 . . . . 45.7(2) no
    C110 C111 O122 C112 . . . . -104.3(2) no
    C110 C111 C112 C113 . . . . 6.6(3) no
    C111 O122 C112 C113 . . . . 109.6(2) no
    C111 C110 O116 C115 . . . . -97.4(2) no
    C111 C110 C109 C114 . . . . 69.2(2) no
    C111 C112 C113 C114 . . . . -8.3(3) no
    C112 C113 C114 C115 . . . . -65.7(3) no
    C113 C114 C101 C123 . . . . 155.6(2) no
    C113 C114 C115 C117 . . . . -42.7(3) no
    C114 C101 C123 C124 . . . . 55.1(3) no
    C114 C101 C123 C125 . . . . 177.2(2) no
    C114 C115 C117 C118 . . . . -137.2(2) no
    C115 C114 C101 C123 . . . . 32.8(3) no
    C115 C117 C118 C119 . . . . -3.8(4) no
    C115 C117 C118 C120 . . . . 173.9(2) no
    C124 C123 O126 C127 . . . . 166.7(2) no
    C125 C123 O126 C127 . . . . 50.1(3) no
    C201 C202 C203 C204 . . . . 178.7(2) no
    C201 C202 C203 C208 . . . . 2.6(3) no
    C201 C214 C209 C208 . . . . -54.8(2) no
    C201 C214 C209 C210 . . . . 172.0(2) no
    C201 C214 C213 C212 . . . . 168.7(2) no
    C201 C214 C215 C217 . . . . 88.1(2) no
    C201 C223 O226 C227 . . . . -67.7(2) no
    C202 C201 C214 C209 . . . . 40.4(2) no
    C202 C201 C214 C213 . . . . -79.8(2) no
    C202 C201 C214 C215 . . . . 156.3(2) no
    C202 C201 C223 C224 . . . . -71.4(2) no
    C202 C201 C223 C225 . . . . 50.8(2) no
    C202 C203 C204 C205 . . . . 161.0(2) no
    C202 C203 C208 C207 . . . . -136.4(2) no
    C202 C203 C208 C209 . . . . -12.2(3) no
    C203 C202 C201 C214 . . . . -16.9(3) no
    C203 C202 C201 C223 . . . . 117.2(2) no
    C203 C204 C205 C206 . . . . -4.9(3) no
    C203 C208 C207 C206 . . . . -43.8(3) no
    C203 C208 C209 C210 . . . . 159.9(2) no
    C203 C208 C209 C214 . . . . 37.5(2) no
    C204 C203 C208 C207 . . . . 47.5(2) no
    C204 C203 C208 C209 . . . . 171.7(2) no
    C204 C205 O229 C206 . . . . 112.7(2) no
    C204 C205 C206 C207 . . . . 6.6(3) no
    C205 O229 C206 C207 . . . . -113.4(2) no
    C205 C204 C203 C208 . . . . -22.6(3) no
    C205 C206 C207 C208 . . . . 18.4(3) no
    C206 C207 C208 C209 . . . . -167.5(2) no
    C207 C208 C209 C210 . . . . -74.9(2) no
    C207 C208 C209 C214 . . . . 162.8(2) no
    C208 C209 C210 C211 . . . . -63.7(3) no
    C208 C209 C214 C213 . . . . 65.2(2) no
    C208 C209 C214 C215 . . . . 177.2(2) no
    C209 C210 O216 C215 . . . . 31.0(2) no
    C209 C210 C211 C212 . . . . -35.7(3) no
    C209 C214 C201 C223 . . . . -88.7(2) no
    C209 C214 C213 C212 . . . . 45.7(3) no
    C209 C214 C215 C217 . . . . -148.7(2) no
    C210 O216 C215 C214 . . . . -2.3(2) no
    C210 O216 C215 C217 . . . . 125.9(2) no
    C210 C209 C214 C213 . . . . -68.0(2) no
    C210 C209 C214 C215 . . . . 44.1(2) no
    C210 C211 O222 C212 . . . . -106.5(2) no
    C210 C211 C212 C213 . . . . 5.8(3) no
    C211 O222 C212 C213 . . . . 109.2(2) no
    C211 C210 O216 C215 . . . . -89.6(2) no
    C211 C210 C209 C214 . . . . 65.7(2) no
    C211 C212 C213 C214 . . . . -12.0(3) no
    C212 C213 C214 C215 . . . . -60.3(2) no
    C213 C214 C201 C223 . . . . 151.1(2) no
    C213 C214 C215 C217 . . . . -35.9(2) no
    C214 C201 C223 C224 . . . . 56.6(3) no
    C214 C201 C223 C225 . . . . 178.8(2) no
    C214 C215 C217 C218 . . . . -139.3(2) no
    C215 C214 C201 C223 . . . . 27.3(3) no
    C215 C217 C218 C219 . . . . 3.5(4) no
    C215 C217 C218 C220 . . . . -175.9(2) no
    C224 C223 O226 C227 . . . . 170.1(2) no
    C225 C223 O226 C227 . . . . 53.6(2) no
loop_
    _geom_hbond_atom_site_label_D
    _geom_hbond_atom_site_label_H
    _geom_hbond_atom_site_label_A
    _geom_hbond_site_symmetry_D
    _geom_hbond_site_symmetry_H
    _geom_hbond_site_symmetry_A
    _geom_hbond_distance_DH
    _geom_hbond_distance_HA
    _geom_hbond_distance_DA
    _geom_hbond_angle_DHA
    _geom_hbond_publ_flag
    O30 H301 O121 . . . 0.91(3) 1.92(3) 2.828(3) 172(3) yes
    O130 H1301 O21 . . 1_655 0.81(3) 2.04(3) 2.796(3) 155(3) yes
    O230 H2301 O221 . . 2_566 0.76(3) 2.10(3) 2.809(3) 156(3) yes
data_global
_journal_date_recd_electronic     2010-01-06
_journal_date_accepted     2010-01-06
_journal_name_full     'Acta Crystallographica, Section E'
_journal_year     2010
_journal_volume     66
_journal_issue      2
_journal_page_first     o342
_journal_page_last     o343
_journal_paper_category     QO
_journal_coeditor_code     HG2629
_publ_contact_author_name     'Martin G. Banwell'
_publ_contact_author_address
;
Research School of Chemistry,
Institute of Advanced Studies
The Australian National University,
Canberra, ACT 0200, Australia
;
_publ_contact_author_email     'mgb@rsc.anu.edu.au'
_publ_contact_author_fax     '61 2 6125 8114'
_publ_contact_author_phone     '61 2 6125 8202'
_publ_section_title
;
(+)-Hexacyclinol
;
loop_
    _publ_author_name
    _publ_author_footnote
    _publ_author_address
    'Pinkerton, David M.' .
;
Research School of Chemistry,
Institute of Advanced Studies,
The Australian National University,
Canberra, ACT 0200, Australia
;
    'Banwell, Martin G.' .
;
Research School of Chemistry,
Institute of Advanced Studies,
The Australian National University,
Canberra, ACT 0200, Australia
;
    'Willis, Anthony C.' .
;
Research School of Chemistry,
Institute of Advanced Studies,
The Australian National University,
Canberra, ACT 0200, Australia
;
_refine_special_details
;
The largest peak in the final difference map is located adjacent to C105. To see
if the peak corresponded to an alternative site for O129, arising from opening
of the 3-membered ring, the relative occupancies of the two sites were
refined. The new site had an occupancy of only 0.06. As the other two
molecules do not show this feature it appears highly unlikely that we are
observing co-crystallization of two different species and, chemically
speaking, the new compound is improbable anyway. The peak has thus been
ignored.
;
