# Supplementary material for: (+)-Hexacyclinol
Source: Acta Crystallogr Sect E Struct Rep Online. 2010 Jan 13;66(Pt 2):o342–3. doi: 10.1107/S1600536810000620 (PMC2979687; doi:10.1107/S1600536810000620)
Supplement: Supplementary file 2 [file e-66-0o342-Isup2.hkl]

data_I
#  9041010    ban0920                      
_audit_creation_date        09-09-07
_audit_creation_method      CRYSTALS 

_cell_length_a                    10.8270(1)
_cell_angle_alpha                 90
_cell_length_b                    20.0530(2)
_cell_angle_beta                  90
_cell_length_c                    28.0247(3)
_cell_angle_gamma                 90

# NOTE Fc on scale of Fo,      0.38420
# Status flags: 
#    o - used in refinement 
#    < - excluded by I/sigmaI cutoff 
#    x - excluded for another reason  

loop_
_refln_index_h
_refln_index_k
_refln_index_l
_refln_F_squared_meas
_refln_F_squared_calc
_refln_F_squared_sigma
_refln_observed_status
   2   0   0     3553.20     3799.83      112.41 o
   4   0   0     3152.63     3362.69      101.37 o
   6   0   0      188.03      173.39        8.18 o
   8   0   0      164.97      169.63        7.75 o
  10   0   0      178.14      165.86        8.32 o
  12   0   0       74.29       72.22        6.76 o
   2   1   0      777.29      805.78       25.51 o
   3   1   0       23.16       23.08        1.64 o
   4   1   0      203.87      218.82        7.63 o
   5   1   0        1.79        1.40        1.90 o
   6   1   0        5.61        4.45        2.10 o
   7   1   0      263.28      269.71       10.58 o
   8   1   0        5.11        1.81        2.55 o
   9   1   0       25.20       21.30        3.63 o
  10   1   0       29.54       33.40        3.85 o
  11   1   0       15.64       12.30        3.99 o
  12   1   0      141.89      141.56        9.25 o
  13   1   0       43.94       38.54        6.51 o
   1   2   0     5324.68     5525.01      169.83 o
   3   2   0      514.92      525.72       17.51 o
   4   2   0        2.86        1.28        1.51 o
   5   2   0        4.68        2.08        1.50 o
   6   2   0      294.00      272.39       11.57 o
   7   2   0       94.72       87.71        5.09 o
   8   2   0       55.18       57.41        4.11 o
   9   2   0      275.93      280.69       12.20 o
  10   2   0        5.66        6.76        2.76 o
  11   2   0        5.95        6.25        3.91 o
  12   2   0        6.95        5.99        4.27 o
  13   2   0        1.88        0.73        4.42 o
   1   3   0      225.04      238.78        8.14 o
   2   3   0     1036.82     1093.82       34.93 o
   3   3   0      198.29      190.32        7.51 o
   4   3   0       45.48       44.90        2.49 o
   5   3   0        2.84        2.26        1.96 o
   6   3   0        4.99        1.78        1.74 o
   7   3   0      885.35      856.61       30.39 o
   8   3   0        5.45        4.61        2.49 o
   9   3   0       27.48       27.58        3.43 o
  10   3   0        8.10        6.19        2.81 o
  11   3   0       11.43        3.24        3.84 o
  12   3   0        9.57        9.09        3.96 o
  13   3   0       65.37       70.50        7.15 o
   0   4   0     2324.66     2350.31       77.42 o
   1   4   0     1685.14     1765.20       55.31 o
   2   4   0      346.08      327.83       12.43 o
   3   4   0       97.23      102.40        4.17 o
   4   4   0       12.42       14.55        1.72 o
   5   4   0      443.91      388.95       16.22 o
   6   4   0      273.31      261.30       10.67 o
   7   4   0      664.92      646.68       23.36 o
   8   4   0       32.23       27.15        2.80 o
   9   4   0      227.68      215.88       10.28 o
  10   4   0        0.81        3.65        3.22 o
  11   4   0        9.92       10.13        4.06 o
  12   4   0        9.51       15.44        4.95 o
  13   4   0       71.22       76.58        8.34 o
   1   5   0      397.35      343.55       14.93 o
   2   5   0      103.92       95.70        4.91 o
   3   5   0       43.03       40.41        2.42 o
   4   5   0      284.84      292.29       10.63 o
   5   5   0      160.72      159.75        6.51 o
   6   5   0      202.00      202.86        8.39 o
   7   5   0      314.74      324.70       11.50 o
   8   5   0      231.61      225.62        8.98 o
   9   5   0       13.20       12.22        2.87 o
  10   5   0       12.31       10.21        3.46 o
  11   5   0       13.19       13.91        3.41 o
  12   5   0       -0.04        0.06        4.49 o
  13   5   0       43.04       28.14        6.56 o
   0   6   0      101.84      101.71        4.44 o
   1   6   0       21.60       21.63        1.92 o
   2   6   0        7.38       10.40        1.51 o
   3   6   0       62.44       62.20        3.21 o
   4   6   0        3.64        1.13        1.82 o
   5   6   0        4.17        0.51        1.72 o
   6   6   0       21.58       14.01        2.33 o
   7   6   0       24.05       13.80        2.84 o
   8   6   0      264.56      242.89       10.57 o
   9   6   0       54.88       55.96        3.88 o
  10   6   0       96.17       87.05        6.16 o
  11   6   0       30.81       32.85        4.91 o
  12   6   0       25.48       24.42        5.56 o
  13   6   0        4.96        3.86        5.79 o
   1   7   0        4.31        2.45        1.52 o
   2   7   0      425.21      435.57       15.73 o
   3   7   0       57.35       49.53        3.70 o
   4   7   0      377.36      340.40       13.92 o
   5   7   0      141.82      132.58        6.14 o
   6   7   0        7.24        8.81        1.94 o
   7   7   0      116.87      110.43        5.75 o
   8   7   0       78.50       69.40        4.32 o
   9   7   0       27.66       28.68        3.35 o
  10   7   0        4.25        0.33        3.67 o
  11   7   0        8.67        4.68        4.45 o
  12   7   0        2.07        0.28        4.60 o
  13   7   0       -3.94        0.21        5.76 o
   0   8   0      585.12      585.86       20.79 o
   1   8   0       14.15       10.59        1.85 o
   2   8   0      131.89      121.81        5.86 o
   3   8   0        3.44        1.14        1.62 o
   4   8   0      259.69      247.17       10.27 o
   5   8   0       22.03       20.52        2.13 o
   6   8   0      419.08      402.21       15.29 o
   7   8   0      236.56      215.95        9.65 o
   8   8   0       88.87       95.32        4.66 o
   9   8   0       93.22       98.51        5.44 o
  10   8   0        6.80        1.96        3.99 o
  11   8   0       -3.03        2.68        4.60 o
  12   8   0       24.97       20.46        6.15 o
  13   8   0       14.60       13.47        4.70 o
   1   9   0       26.10       19.25        2.54 o
   2   9   0      195.83      211.60        8.40 o
   3   9   0       11.12        8.68        2.15 o
   4   9   0       88.62       77.64        4.85 o
   5   9   0      104.06       98.63        5.43 o
   6   9   0      126.00      117.36        5.91 o
   7   9   0        9.14        4.87        2.31 o
   8   9   0        0.63        0.28        2.60 o
   9   9   0        7.44       10.90        3.47 o
  10   9   0        3.60        2.00        3.04 o
  11   9   0       23.11       18.80        5.08 o
  12   9   0       21.64       18.77        5.13 o
  13   9   0       13.84        6.21        6.22 o
   0  10   0     4294.77     4330.92      142.40 o
   1  10   0      183.58      196.07        8.51 o
   2  10   0      107.28       98.37        5.77 o
   3  10   0        1.34        3.02        2.47 o
   4  10   0      267.65      286.95       10.80 o
   5  10   0       38.75       39.01        3.01 o
   6  10   0       31.23       28.68        2.98 o
   7  10   0        7.78        7.63        2.34 o
   8  10   0       11.30       12.34        2.72 o
   9  10   0      159.74      158.90        8.30 o
  10  10   0       46.80       45.08        4.66 o
  11  10   0       22.55       27.63        5.06 o
  12  10   0        8.77        3.38        4.99 o
   1  11   0       93.84       68.76        5.57 o
   2  11   0     2112.92     1967.64       72.68 o
   3  11   0      617.12      541.84       23.67 o
   4  11   0      342.18      334.14       13.63 o
   5  11   0      147.78      133.73        7.26 o
   6  11   0      244.17      219.46       10.44 o
   7  11   0       14.12       11.49        2.74 o
   8  11   0       21.14       19.25        3.59 o
   9  11   0      110.94      104.17        7.03 o
  10  11   0       14.35       17.56        4.37 o
  11  11   0        1.04        0.62        4.86 o
  12  11   0        6.38       10.74        5.51 o
   0  12   0      153.41      149.72        7.94 o
   1  12   0       16.03       15.76        2.32 o
   2  12   0      533.71      539.99       20.90 o
   3  12   0       54.89       58.67        3.91 o
   4  12   0       12.49       15.27        2.59 o
   5  12   0       -0.82        0.27        2.62 o
   6  12   0        1.01        0.77        2.73 o
   7  12   0      602.51      602.35       23.91 o
   8  12   0        2.03        0.59        2.91 o
   9  12   0      152.97      154.67        8.67 o
  10  12   0       13.89       13.10        4.17 o
  11  12   0        4.58        2.96        4.83 o
  12  12   0       -0.20        1.88        9.49 o
   1  13   0      152.29      161.55        7.62 o
   2  13   0      181.87      186.58        8.53 o
   3  13   0     1098.92     1073.94       41.05 o
   4  13   0       27.48       25.97        3.24 o
   5  13   0      853.45      825.29       31.69 o
   6  13   0     1428.70     1355.61       50.55 o
   7  13   0      144.44      142.43        7.69 o
   8  13   0        2.11        0.60        2.91 o
   9  13   0       66.30       67.10        5.54 o
  10  13   0        2.64        2.71        3.28 o
  11  13   0       -3.47        0.60        3.55 o
  12  13   0        5.42        2.72        5.69 o
   0  14   0      420.03      461.71       16.63 o
   1  14   0       47.20       46.74        3.83 o
   2  14   0       45.09       48.09        3.72 o
   3  14   0       66.76       59.76        4.61 o
   4  14   0        5.30        2.69        2.52 o
   5  14   0      364.62      369.77       15.07 o
   6  14   0        3.61        2.34        2.83 o
   7  14   0      141.04      139.22        8.07 o
   8  14   0       24.22       23.46        4.42 o
   9  14   0       25.08       26.82        4.87 o
  10  14   0       -1.38        0.71        3.63 o
  11  14   0        4.74        1.22        4.20 o
   1  15   0       27.92       28.70        3.33 o
   2  15   0      189.19      196.51        9.28 o
   3  15   0      241.73      250.65       10.32 o
   4  15   0      184.83      164.45        9.61 o
   5  15   0      164.07      163.60        8.64 o
   6  15   0      488.77      474.41       20.26 o
   7  15   0        7.40        7.62        3.55 o
   8  15   0      140.96      141.32        9.01 o
   9  15   0       43.63       40.66        5.66 o
  10  15   0        8.55        6.48        4.48 o
  11  15   0        2.80        0.16        4.90 o
   0  16   0      127.08      129.05        6.80 o
   1  16   0       11.93        1.37        3.45 o
   2  16   0       11.12        4.32        3.16 o
   3  16   0       72.17       74.53        4.67 o
   4  16   0        6.18        2.41        4.10 o
   5  16   0        4.86        4.56        3.27 o
   6  16   0        5.27        3.26        4.22 o
   7  16   0       54.32       47.85        5.54 o
   8  16   0        2.06        1.85        3.92 o
   9  16   0        1.87        2.97        6.10 o
  10  16   0        6.28        6.77        4.72 o
  11  16   0        9.12        0.88        6.27 o
   1  17   0        5.20        6.46        2.86 o
   2  17   0       11.13        8.96        2.82 o
   3  17   0       23.27       24.48        3.49 o
   4  17   0        4.36        5.30        3.71 o
   5  17   0        3.31        3.69        3.90 o
   6  17   0       23.12       19.83        4.08 o
   7  17   0       22.33       23.59        4.42 o
   8  17   0        4.20        7.44        4.66 o
   9  17   0       38.06       36.46        5.65 o
  10  17   0       20.39       20.90        4.76 o
   0  18   0      329.61      303.75       15.08 o
   1  18   0        1.84        2.33        3.07 o
   2  18   0       68.52       61.59        5.33 o
   3  18   0       39.12       29.96        4.71 o
   4  18   0       30.81       25.25        4.49 o
   5  18   0        0.95        0.02        3.76 o
   6  18   0        5.32        4.91        5.22 o
   7  18   0        8.21        2.13        4.51 o
   8  18   0        5.01        4.42        4.99 o
   9  18   0        0.73        0.29        4.89 o
  10  18   0        5.11        5.91        4.17 o
   1  19   0       16.92       14.18        3.97 o
   2  19   0        3.83        5.45        3.49 o
   3  19   0        0.60        2.17        4.40 o
   4  19   0        4.61        2.61        3.82 o
   5  19   0       -1.01        0.00        3.73 o
   6  19   0       15.86       15.08        4.72 o
   7  19   0        9.32       13.60        4.52 o
   8  19   0       -0.64        1.00        5.71 o
   9  19   0        1.50        0.07        4.68 o
   0  20   0        0.78        0.09        3.21 o
   1  20   0       85.12       75.81        6.51 o
   2  20   0        4.48        0.01        4.20 o
   3  20   0       17.26       17.18        3.88 o
   4  20   0       67.86       64.07        6.27 o
   5  20   0        6.04        2.83        4.13 o
   6  20   0        0.34        0.06        5.36 o
   7  20   0        2.29        3.82        5.42 o
   8  20   0        7.65        7.49        4.77 o
   1  21   0        1.93        6.19        3.25 o
   2  21   0       18.26       19.87        4.67 o
   3  21   0       14.14       13.49        4.50 o
   4  21   0        7.05        6.37        4.07 o
   5  21   0       58.29       50.50        6.62 o
   6  21   0        5.52        3.51        5.00 o
   7  21   0        5.58        5.27        5.91 o
   8  21   0       -0.64        0.00        5.57 o
   0  22   0       29.84       20.67        5.73 o
   1  22   0       60.60       56.75        6.43 o
   2  22   0       40.72       38.68        5.53 o
   3  22   0       -0.08        1.01        4.23 o
   4  22   0        2.58        0.43        4.17 o
   5  22   0        1.58        0.99        4.78 o
   6  22   0       21.83       26.00        5.69 o
   7  22   0       72.90       67.77        8.60 o
   1  23   0       24.02       17.55        5.62 o
   2  23   0        5.47        2.21        5.27 o
   3  23   0        6.57        8.36        5.23 o
   4  23   0       34.62       27.42        6.33 o
   5  23   0        8.94        9.83        5.15 o
   6  23   0       -0.15        0.30        4.70 o
   0  24   0       -3.26        0.68        4.30 o
   1  24   0       -3.69        0.27        5.49 o
   2  24   0       27.08       21.06        6.65 o
   3  24   0        5.08        5.46        5.16 o
   4  24   0        0.54        0.55        6.78 o
   5  24   0       21.71       23.56        6.79 o
   1  25   0       11.41       13.02        5.40 o
   2  25   0        5.15        1.11        5.35 o
   3  25   0       18.76       22.03        6.24 o
   0  26   0       75.98       73.75       10.04 o
   2   0   1     4784.94     5496.12      151.44 o
   3   0   1      804.52      856.87       27.10 o
   4   0   1      117.92      136.74        4.84 o
   5   0   1      201.89      198.33        8.13 o
   6   0   1        6.30        6.15        1.88 o
   7   0   1        1.01        0.09        2.28 o
   8   0   1       -0.25        0.10        3.45 o
   9   0   1       12.65       13.21        2.72 o
  10   0   1        1.68        0.14        3.34 o
  11   0   1       18.40       15.61        4.38 o
  12   0   1        1.70        0.41        4.54 o
  13   0   1        1.57        0.38        3.43 o
   2   1   1      586.11      604.97       19.51 o
   3   1   1       84.63       80.06        3.52 o
   4   1   1      153.28      167.02        5.96 o
   5   1   1       32.11       34.31        2.37 o
   6   1   1       31.05       36.51        2.70 o
   7   1   1       19.97       20.10        2.75 o
   8   1   1      105.60      117.40        5.47 o
   9   1   1      307.30      302.73       12.99 o
  10   1   1       26.36       28.01        3.81 o
  11   1   1       51.39       50.27        5.07 o
  12   1   1        3.99        2.09        4.11 o
  13   1   1        9.60       16.10        4.91 o
   1   2   1     1128.08     1189.52       37.18 o
   2   2   1     5448.97     5700.97      170.40 o
   3   2   1     3688.90     3866.07      117.45 o
   4   2   1      366.65      399.05       13.06 o
   5   2   1      736.89      741.44       25.34 o
   6   2   1      409.51      422.40       15.17 o
   7   2   1       13.61       16.56        2.26 o
   8   2   1       25.54       28.52        3.14 o
   9   2   1      126.92      119.24        6.49 o
  10   2   1        1.14        0.21        3.53 o
  11   2   1       59.52       56.82        5.18 o
  12   2   1        9.21       12.64        4.03 o
  13   2   1       23.95       24.26        5.23 o
   0   3   1      221.32      223.01        8.45 o
   1   3   1      197.48      223.68        7.30 o
   2   3   1       71.54       74.05        3.14 o
   3   3   1     1085.25     1186.41       35.98 o
   4   3   1       48.62       45.38        2.64 o
   5   3   1       88.12       81.26        4.07 o
   6   3   1      199.17      193.52        8.00 o
   7   3   1        6.75        4.94        2.07 o
   8   3   1       29.15       32.32        2.84 o
   9   3   1       39.17       38.37        3.82 o
  10   3   1        8.83        5.58        3.18 o
  11   3   1      342.18      332.37       16.05 o
  12   3   1        3.51        2.72        4.21 o
  13   3   1       23.37       29.28        5.35 o
   0   4   1     2978.21     3046.79       96.42 o
   1   4   1      887.53      979.93       29.86 o
   2   4   1      217.62      214.39        8.33 o
   3   4   1      241.24      253.12        8.98 o
   4   4   1       19.01       16.38        1.80 o
   5   4   1       21.42       18.53        2.19 o
   6   4   1      103.27      101.04        4.88 o
   7   4   1      179.02      180.42        7.21 o
   8   4   1      179.19      182.52        7.48 o
   9   4   1      144.22      148.01        6.81 o
  10   4   1       11.69       10.86        3.56 o
  11   4   1       72.44       69.15        5.93 o
  12   4   1        3.56        4.65        5.36 o
  13   4   1       10.91       11.26        4.86 o
   0   5   1       37.78       40.82        2.32 o
   1   5   1     1316.84     1405.13       44.15 o
   2   5   1      278.10      303.40       10.47 o
   3   5   1      217.87      226.56        8.31 o
   4   5   1      374.14      348.92       13.59 o
   5   5   1       81.83       86.24        4.06 o
   6   5   1       41.38       42.69        2.90 o
   7   5   1       61.99       60.68        3.41 o
   8   5   1      189.38      204.55        7.76 o
   9   5   1       23.21       22.95        3.04 o
  10   5   1       17.61       17.60        3.86 o
  11   5   1       11.98       10.07        4.03 o
  12   5   1       10.77        7.65        5.03 o
  13   5   1        4.90        6.01        4.74 o
   0   6   1       -1.01        0.04        1.79 o
   1   6   1     1770.41     1796.98       58.77 o
   2   6   1       85.14       85.13        4.08 o
   3   6   1       45.76       47.84        2.83 o
   4   6   1       68.30       72.29        3.54 o
   5   6   1      565.65      550.34       20.40 o
   6   6   1      112.73      109.22        5.18 o
   7   6   1      562.42      547.90       20.10 o
   8   6   1       98.01       96.14        4.71 o
   9   6   1      251.63      257.23       10.98 o
  10   6   1       55.62       56.86        4.89 o
  11   6   1       33.38       29.40        4.83 o
  12   6   1        6.79        9.11        5.72 o
  13   6   1       27.91       28.52        5.81 o
   0   7   1     1572.41     1535.79       54.64 o
   1   7   1      628.90      657.91       22.95 o
   2   7   1       18.70       20.26        1.96 o
   3   7   1     1405.70     1400.45       47.48 o
   4   7   1      573.99      552.37       20.81 o
   5   7   1      148.62      144.93        6.57 o
   6   7   1       21.55       24.63        2.27 o
   7   7   1      371.46      362.54       13.82 o
   8   7   1      306.90      310.95       11.95 o
   9   7   1       23.35       22.92        2.88 o
  10   7   1        1.65        2.11        3.23 o
  11   7   1       81.16       75.87        7.16 o
  12   7   1       55.23       54.09        6.68 o
  13   7   1       10.35       12.92        5.05 o
   0   8   1     1987.33     2096.76       67.46 o
   1   8   1        5.30        6.77        1.83 o
   2   8   1       19.17       19.83        2.08 o
   3   8   1      170.98      168.10        7.37 o
   4   8   1        4.57        1.64        1.94 o
   5   8   1      274.19      254.67       11.06 o
   6   8   1      738.45      735.41       25.77 o
   7   8   1       10.30        8.81        2.20 o
   8   8   1      309.37      297.39       12.15 o
   9   8   1      307.15      305.17       12.90 o
  10   8   1       36.02       41.26        4.64 o
  11   8   1       31.88       29.27        5.39 o
  12   8   1       15.95       14.46        5.42 o
  13   8   1        2.07        1.02        5.90 o
   0   9   1     1980.19     2094.38       65.82 o
   1   9   1        6.08        1.83        1.95 o
   2   9   1      133.71      150.54        6.26 o
   3   9   1      114.24      122.30        5.49 o
   4   9   1      102.65      104.67        5.21 o
   5   9   1      205.44      213.23        8.51 o
   6   9   1       31.19       29.16        2.84 o
   7   9   1       74.02       80.17        4.09 o
   8   9   1       47.08       45.44        3.44 o
   9   9   1       55.87       61.27        4.49 o
  10   9   1       19.96       17.29        3.91 o
  11   9   1        5.51        2.12        5.28 o
  12   9   1       -1.68        1.38        5.99 o
  13   9   1       31.47       28.44        6.07 o
   0  10   1      506.44      500.30       19.39 o
   1  10   1      329.02      319.13       13.46 o
   2  10   1       26.94       27.69        2.59 o
   3  10   1      143.73      146.91        6.85 o
   4  10   1       95.14       96.37        5.19 o
   5  10   1       23.13       25.66        2.76 o
   6  10   1        7.92       12.19        2.41 o
   7  10   1      143.08      140.59        6.81 o
   8  10   1      274.28      273.77       11.29 o
   9  10   1       -0.65        0.39        3.66 o
  10  10   1       27.87       27.95        4.12 o
  11  10   1        5.03        6.15        5.36 o
  12  10   1        2.27        3.31        5.02 o
   0  11   1      212.25      190.38       10.14 o
   1  11   1       15.49       20.99        2.29 o
   2  11   1       71.74       74.17        4.37 o
   3  11   1      218.16      212.27        9.78 o
   4  11   1       59.47       60.61        3.97 o
   5  11   1       12.46       11.91        2.54 o
   6  11   1        0.70        0.37        2.85 o
   7  11   1        2.26        0.96        2.75 o
   8  11   1      160.95      159.47        8.28 o
   9  11   1       15.33       15.26        3.81 o
  10  11   1       24.34       28.57        4.55 o
  11  11   1       18.66       22.70        4.69 o
  12  11   1        7.30        6.56        5.98 o
   0  12   1       24.67       23.78        2.79 o
   1  12   1       40.96       37.73        3.39 o
   2  12   1       47.33       50.47        3.54 o
   3  12   1      209.43      220.35        9.60 o
   4  12   1       44.26       52.13        3.59 o
   5  12   1       59.10       64.26        4.31 o
   6  12   1      169.57      159.97        8.16 o
   7  12   1        8.24        4.47        2.98 o
   8  12   1       49.34       52.05        4.65 o
   9  12   1       21.41       24.81        3.79 o
  10  12   1        6.57        6.32        3.96 o
  11  12   1       20.12       16.74        4.83 o
  12  12   1       41.61       38.64        6.62 o
   0  13   1       41.09       39.68        3.45 o
   1  13   1       23.46       22.57        2.89 o
   2  13   1       25.66       23.60        3.07 o
   3  13   1       39.08       35.88        3.31 o
   4  13   1      111.30      115.28        6.29 o
   5  13   1      232.02      235.13       10.38 o
   6  13   1       39.96       34.86        3.91 o
   7  13   1       36.96       43.29        4.17 o
   8  13   1      145.67      148.04        8.26 o
   9  13   1        3.79        2.47        3.80 o
  10  13   1       18.68       15.67        4.44 o
  11  13   1       18.01       20.45        4.70 o
  12  13   1       58.56       54.04        7.63 o
   0  14   1       44.65       44.29        3.71 o
   1  14   1       37.01       41.05        3.45 o
   2  14   1       23.05       23.43        2.97 o
   3  14   1        7.91        6.76        2.52 o
   4  14   1       42.91       45.02        3.83 o
   5  14   1       12.80       11.90        3.15 o
   6  14   1       46.80       42.79        4.42 o
   7  14   1       32.08       30.88        4.04 o
   8  14   1       21.77       18.81        4.18 o
   9  14   1       22.67       22.21        4.80 o
  10  14   1       43.00       44.50        5.23 o
  11  14   1       13.04       12.83        5.01 o
   0  15   1      176.14      171.68        8.62 o
   1  15   1        7.01        8.10        2.57 o
   2  15   1       15.62       17.27        3.02 o
   3  15   1       89.30       86.42        5.00 o
   4  15   1      112.52      109.81        6.51 o
   5  15   1       30.06       28.66        3.85 o
   6  15   1      102.45      107.68        6.67 o
   7  15   1        3.76        4.04        3.78 o
   8  15   1       44.34       46.33        5.28 o
   9  15   1        8.77        6.75        4.32 o
  10  15   1       11.70       12.32        4.08 o
  11  15   1        1.15        2.27        4.77 o
   0  16   1        2.89        0.03        2.85 o
   1  16   1      146.46      145.31        7.67 o
   2  16   1      234.28      234.62       10.72 o
   3  16   1        3.17        2.73        3.07 o
   4  16   1       68.59       65.20        5.18 o
   5  16   1       58.66       60.65        4.83 o
   6  16   1       64.31       59.98        5.49 o
   7  16   1       35.40       30.31        4.83 o
   8  16   1       60.53       53.10        5.86 o
   9  16   1       62.96       56.61        6.32 o
  10  16   1        4.36        2.79        4.59 o
  11  16   1       11.47        9.86        5.38 o
   0  17   1       21.45       27.11        3.42 o
   1  17   1       78.07       83.32        5.42 o
   2  17   1      289.41      281.42       13.27 o
   3  17   1      134.96      127.16        7.36 o
   4  17   1       39.68       39.10        4.34 o
   5  17   1       18.98       19.20        4.04 o
   6  17   1       20.70       21.19        4.28 o
   7  17   1      112.84      116.48        7.96 o
   8  17   1       40.26       35.31        5.71 o
   9  17   1       56.55       51.89        6.56 o
  10  17   1       15.55       12.18        5.07 o
   0  18   1       16.88       12.66        3.24 o
   1  18   1       45.16       40.62        4.45 o
   2  18   1      244.52      253.27       12.32 o
   3  18   1      344.20      339.61       15.82 o
   4  18   1       11.72       15.37        3.79 o
   5  18   1       75.72       78.37        6.39 o
   6  18   1       36.92       30.65        5.15 o
   7  18   1       97.24      100.19        7.69 o
   8  18   1        7.08        7.43        4.63 o
   9  18   1       18.04       18.73        5.05 o
  10  18   1        8.73        8.20        5.68 o
   0  19   1      106.11      115.96        7.07 o
   1  19   1      172.28      171.61        9.14 o
   2  19   1       39.18       41.80        4.73 o
   3  19   1       27.31       26.20        4.53 o
   4  19   1       72.56       65.88        6.36 o
   5  19   1        7.87        8.79        4.28 o
   6  19   1        1.01        3.30        4.75 o
   7  19   1       17.52       16.80        4.67 o
   8  19   1       -0.63        1.46        4.38 o
   9  19   1        1.23        2.77        5.17 o
   0  20   1      126.58      128.14        8.25 o
   1  20   1       22.82       18.03        4.27 o
   2  20   1      170.82      162.39       10.18 o
   3  20   1       29.43       33.69        4.87 o
   4  20   1       36.08       32.30        5.33 o
   5  20   1       39.78       41.59        5.54 o
   6  20   1        8.17        5.12        4.49 o
   7  20   1        9.14        9.33        4.93 o
   8  20   1       20.96       20.53        5.27 o
   0  21   1       70.37       74.72        6.31 o
   1  21   1       36.43       38.48        5.02 o
   2  21   1       34.96       33.01        5.19 o
   3  21   1       12.71       10.48        4.54 o
   4  21   1        4.78        4.41        4.41 o
   5  21   1        1.74        0.66        5.73 o
   6  21   1       11.20        9.01        5.13 o
   7  21   1       30.29       25.96        5.95 o
   8  21   1       10.93        6.80        5.42 o
   0  22   1       30.56       27.42        5.80 o
   1  22   1        9.84        7.17        4.47 o
   2  22   1        2.91        2.84        4.30 o
   3  22   1        4.70        3.59        4.93 o
   4  22   1        0.21        0.56        5.32 o
   5  22   1        3.01        1.77        5.16 o
   6  22   1        9.06        7.60        5.02 o
   7  22   1       11.55        9.85        5.86 o
   0  23   1       13.95       13.72        5.55 o
   1  23   1      104.49       94.76        9.11 o
   2  23   1       33.49       32.93        6.25 o
   3  23   1       11.28       14.48        5.22 o
   4  23   1       11.09        9.75        5.28 o
   5  23   1        2.93        1.12        5.15 o
   6  23   1        3.40        0.28        4.99 o
   0  24   1       -0.91        0.77        3.93 o
   1  24   1        9.35        6.28        5.74 o
   2  24   1        1.71        0.18        5.63 o
   3  24   1       26.04       26.65        6.26 o
   4  24   1        1.58        6.37        5.24 o
   5  24   1        4.23        3.68        5.75 o
   0  25   1       80.91       78.37        9.46 o
   1  25   1        2.04        0.98        5.36 o
   2  25   1        6.54        4.84        5.39 o
   3  25   1        7.84        8.91        6.45 o
   0  26   1       -5.16        0.95        6.57 o
   2   0   2      158.76      162.83        5.99 o
   3   0   2       65.27       64.41        3.04 o
   4   0   2      197.28      202.58        7.45 o
   5   0   2       42.03       45.93        2.66 o
   6   0   2        8.21        9.01        1.85 o
   7   0   2        5.49        5.36        2.04 o
   8   0   2      103.79      101.35        5.69 o
   9   0   2       34.77       36.47        3.74 o
  10   0   2       82.57       75.27        5.84 o
  11   0   2       23.86       26.00        4.56 o
  12   0   2       48.00       47.24        4.94 o
  13   0   2        4.89        1.17        3.60 o
   1   1   2       70.51       61.82        2.80 o
   2   1   2     3671.90     3822.13      116.84 o
   3   1   2      203.51      208.61        7.50 o
   4   1   2      158.54      134.31        6.18 o
   5   1   2      192.13      182.11        7.64 o
   6   1   2       41.28       38.62        2.77 o
   7   1   2      292.62      283.81       11.98 o
   8   1   2       27.47       25.73        3.28 o
   9   1   2       54.31       53.88        4.41 o
  10   1   2       31.30       29.90        3.91 o
  11   1   2       94.93       92.98        6.58 o
  12   1   2       16.66       12.81        4.56 o
  13   1   2        0.43        1.50        3.77 o
   1   2   2      574.55      630.47       19.58 o
   2   2   2     1073.90     1121.25       35.45 o
   3   2   2      539.47      535.01       18.34 o
   4   2   2       32.63       30.56        2.12 o
   5   2   2      502.31      490.01       17.96 o
   6   2   2      323.94      327.90       12.32 o
   7   2   2      198.99      199.16        8.34 o
   8   2   2      243.90      231.19       10.29 o
   9   2   2      101.38       93.61        5.73 o
  10   2   2      267.05      262.80       11.89 o
  11   2   2      152.44      156.42        8.62 o
  12   2   2       50.31       52.05        5.42 o
  13   2   2        0.32        3.34        7.25 o
   0   3   2     1184.33     1226.09       39.48 o
   1   3   2     1767.48     2015.17       57.88 o
   2   3   2     1089.35     1097.70       36.05 o
   3   3   2     2458.52     2538.25       78.98 o
   4   3   2      506.28      486.28       17.54 o
   5   3   2       90.53       90.11        4.20 o
   6   3   2      492.06      492.02       17.77 o
   7   3   2      124.68      121.84        5.58 o
   8   3   2       74.14       75.91        4.18 o
   9   3   2       51.07       48.54        4.16 o
  10   3   2      171.48      165.76        8.82 o
  11   3   2        0.95        0.52        3.75 o
  12   3   2       12.60       13.48        4.50 o
  13   3   2       -2.66        3.44        5.05 o
   0   4   2     2673.39     2848.19       86.76 o
   1   4   2     3125.22     3445.06      100.27 o
   2   4   2      595.21      618.81       20.38 o
   3   4   2      650.98      716.96       22.17 o
   4   4   2       33.65       37.31        2.24 o
   5   4   2       20.82       16.90        1.99 o
   6   4   2      131.18      138.59        5.88 o
   7   4   2       33.64       33.61        2.61 o
   8   4   2       32.84       37.69        3.01 o
   9   4   2       11.21       11.39        2.54 o
  10   4   2       18.60       16.00        3.65 o
  11   4   2       23.49       21.71        4.24 o
  12   4   2       39.83       40.24        5.65 o
  13   4   2       26.16       21.02        5.88 o
   0   5   2      353.16      408.23       13.20 o
   1   5   2     2237.12     2329.74       72.54 o
   2   5   2       56.78       56.01        2.97 o
   3   5   2      158.19      159.35        6.42 o
   4   5   2     1095.32     1055.08       36.82 o
   5   5   2      260.17      276.70       10.34 o
   6   5   2      640.58      655.72       22.85 o
   7   5   2      777.65      762.94       26.86 o
   8   5   2      106.41      103.00        5.15 o
   9   5   2       84.02       77.39        4.85 o
  10   5   2       68.84       67.98        5.33 o
  11   5   2        0.36        1.63        3.53 o
  12   5   2       15.75       15.50        4.27 o
  13   5   2       32.36       31.36        5.86 o
   0   6   2      706.72      681.07       23.89 o
   1   6   2     4356.39     4427.26      139.81 o
   2   6   2      660.61      671.89       23.08 o
   3   6   2      169.02      172.76        6.78 o
   4   6   2       30.42       31.24        2.38 o
   5   6   2       83.11       74.69        4.24 o
   6   6   2        4.25        4.21        1.89 o
   7   6   2      115.06      124.34        5.30 o
   8   6   2      367.59      368.15       13.83 o
   9   6   2      120.68      124.62        6.13 o
  10   6   2       18.29       19.37        3.58 o
  11   6   2       99.27       95.22        7.39 o
  12   6   2       26.98       28.02        5.64 o
  13   6   2        5.95        6.00        5.39 o
   0   7   2     2166.98     2239.99       70.63 o
   1   7   2       47.54       53.15        2.96 o
   2   7   2      242.38      267.36        9.98 o
   3   7   2     1531.24     1481.30       51.40 o
   4   7   2      140.43      133.78        6.17 o
   5   7   2      177.50      163.90        7.63 o
   6   7   2      140.03      143.34        6.03 o
   7   7   2       49.49       49.64        3.27 o
   8   7   2       15.93       16.06        2.62 o
   9   7   2      264.43      263.71       10.67 o
  10   7   2       41.55       38.47        4.66 o
  11   7   2       75.43       71.56        6.64 o
  12   7   2        3.76        3.57        4.69 o
  13   7   2        2.14        3.77        5.70 o
   0   8   2      317.62      340.52       12.41 o
   1   8   2      393.85      380.76       15.02 o
   2   8   2      367.84      335.56       14.39 o
   3   8   2      468.66      457.30       17.81 o
   4   8   2      366.32      372.03       14.37 o
   5   8   2       70.85       72.56        4.03 o
   6   8   2      491.34      494.91       18.13 o
   7   8   2      321.09      313.63       12.18 o
   8   8   2       55.15       56.82        3.78 o
   9   8   2       63.29       61.65        4.76 o
  10   8   2       26.70       25.34        4.30 o
  11   8   2       36.64       32.74        5.57 o
  12   8   2       36.14       32.37        6.10 o
  13   8   2        9.00        8.98        6.33 o
   0   9   2      261.17      265.04       10.76 o
   1   9   2      130.33      126.05        6.13 o
   2   9   2       16.86       16.96        2.21 o
   3   9   2      149.35      148.90        6.99 o
   4   9   2       63.22       62.92        3.90 o
   5   9   2      140.38      145.97        6.64 o
   6   9   2       54.66       57.91        3.65 o
   7   9   2       62.30       57.23        3.77 o
   8   9   2      127.96      132.31        6.23 o
   9   9   2       53.56       58.13        4.37 o
  10   9   2      113.09      108.93        7.36 o
  11   9   2        6.18        6.95        4.33 o
  12   9   2        3.44        4.19        4.65 o
  13   9   2       11.84        8.59        5.11 o
   0  10   2       64.73       68.14        4.29 o
   1  10   2        9.64       11.21        1.97 o
   2  10   2       45.97       41.06        3.26 o
   3  10   2      153.75      142.96        7.31 o
   4  10   2      146.59      148.73        7.03 o
   5  10   2       10.00       10.61        2.36 o
   6  10   2      108.39      111.83        5.55 o
   7  10   2      117.76      110.71        5.91 o
   8  10   2       79.96       79.77        4.97 o
   9  10   2       14.07       12.17        3.76 o
  10  10   2       17.64       20.83        4.28 o
  11  10   2       15.54       14.40        4.42 o
  12  10   2       19.53       18.92        5.73 o
   0  11   2       34.34       33.19        3.06 o
   1  11   2       47.52       44.82        3.49 o
   2  11   2        4.78        5.06        2.08 o
   3  11   2        2.31        1.41        2.26 o
   4  11   2       24.22       27.94        2.73 o
   5  11   2        0.40        1.02        2.32 o
   6  11   2      125.37      130.85        6.39 o
   7  11   2       87.27       82.01        5.13 o
   8  11   2       15.01       15.67        3.39 o
   9  11   2       10.06       10.18        3.54 o
  10  11   2        2.20        1.23        4.02 o
  11  11   2       -0.62        3.61        4.62 o
  12  11   2       17.91       17.34        5.13 o
   0  12   2       98.35      112.38        5.54 o
   1  12   2       94.87       93.58        5.74 o
   2  12   2        1.53        1.31        2.53 o
   3  12   2      124.34      117.80        6.30 o
   4  12   2      201.72      196.92        9.30 o
   5  12   2        0.86        0.16        3.05 o
   6  12   2       58.43       59.15        4.36 o
   7  12   2        8.40        9.76        2.85 o
   8  12   2       80.67       84.74        5.66 o
   9  12   2        1.99        2.86        4.03 o
  10  12   2       19.02       17.80        4.30 o
  11  12   2        3.68        5.77        4.82 o
  12  12   2       11.81        8.77        5.41 o
   0  13   2       44.02       43.81        3.48 o
   1  13   2        5.35        3.53        2.25 o
   2  13   2       22.94       22.89        2.77 o
   3  13   2       60.43       58.03        4.27 o
   4  13   2       19.91       20.19        3.13 o
   5  13   2      238.00      233.33       10.70 o
   6  13   2       60.83       59.39        4.64 o
   7  13   2       13.32       11.06        3.29 o
   8  13   2        8.52        8.20        3.71 o
   9  13   2       35.40       40.61        4.53 o
  10  13   2       11.51        8.03        4.58 o
  11  13   2       43.05       41.91        6.26 o
  12  13   2       30.41       27.25        6.18 o
   0  14   2       10.93        8.77        2.78 o
   1  14   2       91.17       94.98        5.33 o
   2  14   2       22.85       27.18        2.92 o
   3  14   2       14.09       19.62        2.86 o
   4  14   2        7.52        8.84        3.05 o
   5  14   2      230.66      232.89       10.62 o
   6  14   2        2.11        0.31        3.26 o
   7  14   2      103.20       99.24        6.72 o
   8  14   2      136.48      142.34        8.15 o
   9  14   2       23.87       19.98        4.59 o
  10  14   2        6.00        4.12        3.88 o
  11  14   2        4.68        4.69        5.96 o
   0  15   2        5.07        4.12        2.55 o
   1  15   2       48.24       51.90        4.02 o
   2  15   2      109.12      114.92        6.31 o
   3  15   2       51.44       55.31        3.86 o
   4  15   2       44.51       51.02        4.15 o
   5  15   2       46.04       47.76        4.48 o
   6  15   2      254.33      253.46       12.05 o
   7  15   2       12.45       11.00        3.98 o
   8  15   2       15.11       12.75        4.14 o
   9  15   2       21.65       24.14        4.75 o
  10  15   2        7.41        4.99        4.39 o
  11  15   2        3.35        1.22        6.11 o
   0  16   2       87.92       85.86        5.53 o
   1  16   2       22.98       22.23        3.29 o
   2  16   2       19.65       21.69        3.34 o
   3  16   2       15.92       16.58        3.08 o
   4  16   2        0.31        0.17        3.38 o
   5  16   2        8.20        6.61        3.67 o
   6  16   2       33.96       40.44        4.46 o
   7  16   2       81.03       82.90        6.27 o
   8  16   2       25.60       28.31        4.43 o
   9  16   2       14.08       12.52        5.62 o
  10  16   2       37.80       33.72        5.88 o
  11  16   2        5.21        7.88        4.77 o
   0  17   2       35.68       36.70        3.76 o
   1  17   2      126.43      127.34        7.00 o
   2  17   2      272.96      278.72       12.58 o
   3  17   2       15.92       14.97        3.46 o
   4  17   2      195.54      184.87        9.92 o
   5  17   2       14.64       19.83        3.88 o
   6  17   2      211.10      201.14       11.22 o
   7  17   2       40.99       38.55        5.26 o
   8  17   2        1.25        0.60        5.43 o
   9  17   2       27.80       25.64        5.56 o
  10  17   2       13.84       11.15        5.13 o
   0  18   2        1.11        1.32        3.41 o
   1  18   2      376.21      352.64       16.53 o
   2  18   2        6.16        7.33        3.22 o
   3  18   2       14.31       13.95        3.71 o
   4  18   2       35.66       34.20        4.77 o
   5  18   2       23.20       25.29        4.37 o
   6  18   2       50.70       50.23        5.49 o
   7  18   2        0.25        2.21        4.11 o
   8  18   2        6.05        4.92        5.36 o
   9  18   2        9.80       10.58        4.57 o
  10  18   2        4.53        3.33        5.08 o
   0  19   2       32.15       34.38        4.26 o
   1  19   2      152.19      161.01        8.61 o
   2  19   2       61.97       68.29        5.28 o
   3  19   2      132.77      136.41        8.37 o
   4  19   2       20.44       23.37        4.22 o
   5  19   2       83.68       79.97        7.02 o
   6  19   2        9.77       12.57        4.41 o
   7  19   2        4.78        1.71        4.52 o
   8  19   2       15.77       17.55        4.95 o
   9  19   2        4.74        4.51        4.54 o
   0  20   2      113.54      115.91        7.73 o
   1  20   2      317.88      310.35       15.48 o
   2  20   2       70.47       69.63        6.12 o
   3  20   2       42.50       41.76        5.71 o
   4  20   2       20.05       21.06        5.06 o
   5  20   2        8.98        7.73        4.89 o
   6  20   2       27.49       24.58        5.64 o
   7  20   2        7.33        7.37        4.68 o
   8  20   2        9.55        5.21        5.34 o
   0  21   2        1.57        0.37        3.97 o
   1  21   2       46.95       50.60        5.78 o
   2  21   2        7.86       12.56        4.12 o
   3  21   2       25.37       23.62        4.98 o
   4  21   2        3.53        2.73        5.01 o
   5  21   2        8.08       11.02        4.45 o
   6  21   2       -0.41        1.59        4.84 o
   7  21   2       17.84       17.28        5.36 o
   8  21   2        6.31        7.43        5.16 o
   0  22   2       53.98       48.24        6.68 o
   1  22   2        9.36        5.25        4.54 o
   2  22   2       26.82       26.76        5.35 o
   3  22   2       16.65       18.18        5.30 o
   4  22   2        4.96        6.92        5.27 o
   5  22   2       10.10        9.12        5.03 o
   6  22   2       10.32        7.67        5.25 o
   7  22   2        1.84        0.27        5.62 o
   0  23   2        6.20        3.01        5.05 o
   1  23   2       14.70       13.31        5.36 o
   2  23   2        5.39        6.63        5.62 o
   3  23   2        7.18        6.59        5.28 o
   4  23   2       -0.05        0.23        5.38 o
   5  23   2        2.45        1.91        5.37 o
   6  23   2       -0.29        1.86        5.52 o
   0  24   2       22.48       21.70        6.00 o
   1  24   2       34.00       33.29        6.36 o
   2  24   2       22.29       24.01        5.89 o
   3  24   2       12.17       13.19        5.62 o
   4  24   2        9.97       10.69        5.90 o
   5  24   2        2.99        2.73        5.80 o
   0  25   2       11.52        5.80        6.16 o
   1  25   2        8.26        9.84        6.13 o
   2  25   2       10.40        6.20        6.27 o
   3  25   2       30.61       31.19        6.73 o
   1   0   3      680.94      805.27       22.70 o
   2   0   3      275.37      268.37        9.66 o
   3   0   3       99.05       98.09        4.21 o
   4   0   3      847.72      842.19       28.26 o
   5   0   3        9.24       10.28        1.80 o
   6   0   3      130.57      138.68        5.89 o
   7   0   3       20.54       19.42        2.33 o
   8   0   3      244.78      241.24       10.89 o
   9   0   3      124.74      125.47        6.59 o
  10   0   3      133.71      131.56        7.47 o
  11   0   3        1.89        0.30        4.22 o
  12   0   3       23.00       21.48        4.75 o
  13   0   3      147.21      158.74       10.79 o
   2   1   3     7622.98     7972.91      240.29 o
   3   1   3     2199.98     2216.67       70.68 o
   4   1   3     3115.10     3127.18       99.62 o
   5   1   3      181.19      170.98        7.12 o
   6   1   3      333.33      329.60       12.89 o
   7   1   3      449.95      450.71       16.78 o
   8   1   3      129.91      134.60        6.48 o
   9   1   3       31.93       37.00        3.59 o
  10   1   3       39.75       44.93        4.46 o
  11   1   3       48.86       43.75        5.19 o
  12   1   3        9.99        9.95        4.51 o
  13   1   3       -0.46        1.92        4.68 o
   0   2   3       12.89        9.24        1.40 o
   1   2   3      911.10      983.71       30.73 o
   2   2   3     2600.24     2780.43       83.53 o
   3   2   3      361.91      348.59       12.82 o
   4   2   3       75.14       68.25        3.54 o
   5   2   3      160.45      149.32        6.50 o
   6   2   3       76.56       72.17        3.96 o
   7   2   3      131.01      130.83        6.00 o
   8   2   3      141.05      143.10        6.57 o
   9   2   3       33.87       33.42        3.43 o
  10   2   3       78.23       76.12        5.60 o
  11   2   3        0.62        1.08        4.72 o
  12   2   3       35.51       33.44        5.25 o
  13   2   3       70.05       80.97        7.57 o
   0   3   3      237.33      239.64        9.22 o
   1   3   3     1414.07     1523.99       46.53 o
   2   3   3     2708.56     2848.92       87.45 o
   3   3   3     1222.80     1263.80       40.27 o
   4   3   3      299.99      298.61       10.83 o
   5   3   3      793.68      726.29       27.25 o
   6   3   3       80.67       81.80        4.13 o
   7   3   3       69.60       71.11        3.77 o
   8   3   3       78.04       74.37        4.53 o
   9   3   3       10.67        9.83        2.85 o
  10   3   3      155.99      149.75        8.28 o
  11   3   3       82.40       93.05        6.28 o
  12   3   3        7.96        5.36        4.43 o
  13   3   3        8.05       10.46        5.48 o
   0   4   3      254.38      241.25        9.72 o
   1   4   3      368.67      373.56       13.98 o
   2   4   3      111.02       99.60        4.87 o
   3   4   3       52.67       52.99        2.81 o
   4   4   3       86.91       89.15        4.00 o
   5   4   3      145.66      143.62        6.14 o
   6   4   3      213.99      215.26        8.73 o
   7   4   3       71.48       64.56        3.72 o
   8   4   3       32.02       28.07        2.83 o
   9   4   3       92.80       98.52        5.21 o
  10   4   3       15.10       13.56        4.14 o
  11   4   3        0.69        1.29        3.82 o
  12   4   3       38.99       33.16        5.97 o
  13   4   3       24.36       27.44        5.71 o
   0   5   3      122.87      127.72        5.30 o
   1   5   3      751.48      760.83       26.36 o
   2   5   3      179.67      175.16        7.13 o
   3   5   3      276.05      282.05       10.27 o
   4   5   3      167.09      170.04        7.01 o
   5   5   3       14.84       10.25        2.00 o
   6   5   3      182.94      161.85        7.81 o
   7   5   3      185.65      182.82        7.62 o
   8   5   3      343.53      346.89       12.74 o
   9   5   3       47.04       48.17        3.62 o
  10   5   3      181.54      187.46        9.03 o
  11   5   3       28.98       31.51        4.76 o
  12   5   3        8.78        5.52        4.32 o
  13   5   3       16.65       13.17        5.88 o
   0   6   3       38.75       30.51        2.73 o
   1   6   3      416.07      315.03       16.30 o
   2   6   3      294.69      230.58       11.66 o
   3   6   3      122.75      107.41        5.58 o
   4   6   3      188.19      163.50        7.61 o
   5   6   3       24.70       16.94        2.52 o
   6   6   3       69.68       67.37        3.85 o
   7   6   3       24.03       20.98        2.48 o
   8   6   3        9.53        1.76        2.32 o
   9   6   3       61.06       64.52        4.02 o
  10   6   3       34.30       34.90        4.27 o
  11   6   3        9.49        7.99        4.28 o
  12   6   3        5.72        8.32        4.58 o
  13   6   3       19.93       13.36        6.11 o
   0   7   3     1086.27     1032.44       37.27 o
   1   7   3      285.84      289.38       11.25 o
   2   7   3       18.58       17.59        2.02 o
   3   7   3       82.70       80.82        4.32 o
   4   7   3      194.82      181.03        8.24 o
   5   7   3        7.54        0.15        2.10 o
   6   7   3       13.92       12.26        2.12 o
   7   7   3       41.03       40.76        3.03 o
   8   7   3       69.81       70.37        4.05 o
   9   7   3      126.94      128.73        6.38 o
  10   7   3      101.27      100.43        6.61 o
  11   7   3       28.37       24.87        5.06 o
  12   7   3       33.24       38.24        5.35 o
  13   7   3        5.02        2.00        5.68 o
   0   8   3      990.53      984.39       34.33 o
   1   8   3      289.37      276.58       11.56 o
   2   8   3      454.07      427.83       16.57 o
   3   8   3      244.12      234.52        9.77 o
   4   8   3      517.33      488.64       19.45 o
   5   8   3      297.50      288.15       12.08 o
   6   8   3      305.54      296.83       11.93 o
   7   8   3       92.67       94.02        4.75 o
   8   8   3       94.04       86.28        5.02 o
   9   8   3      116.01      114.33        6.18 o
  10   8   3       13.48        9.56        4.06 o
  11   8   3       15.74       17.78        4.43 o
  12   8   3        7.28        6.78        4.81 o
  13   8   3        4.59        6.62        7.29 o
   0   9   3      133.54      137.31        6.58 o
   1   9   3      189.92      192.16        8.26 o
   2   9   3      324.26      306.93       13.07 o
   3   9   3      246.74      244.54       10.10 o
   4   9   3       52.29       57.84        3.45 o
   5   9   3      134.68      131.30        6.54 o
   6   9   3       15.84       13.42        2.57 o
   7   9   3        7.86        5.62        2.16 o
   8   9   3        2.31        0.98        2.50 o
   9   9   3       11.02        8.81        3.22 o
  10   9   3       60.65       65.02        5.22 o
  11   9   3       27.76       25.22        5.35 o
  12   9   3        6.16        5.40        5.09 o
  13   9   3       19.09       20.58        5.52 o
   0  10   3     1018.97      926.28       36.09 o
   1  10   3      636.64      571.69       25.07 o
   2  10   3      920.64      819.13       33.22 o
   3  10   3       31.61       28.63        2.89 o
   4  10   3      334.89      319.95       13.40 o
   5  10   3       38.96       44.66        3.22 o
   6  10   3      256.89      241.46       10.98 o
   7  10   3       14.46       15.58        2.70 o
   8  10   3      254.58      252.39       11.03 o
   9  10   3      153.52      153.07        7.97 o
  10  10   3       28.46       24.62        4.53 o
  11  10   3       22.62       23.48        4.83 o
  12  10   3       21.89       16.45        5.56 o
   0  11   3     1161.20     1173.32       43.38 o
   1  11   3      395.62      370.56       16.19 o
   2  11   3      225.25      242.25       10.12 o
   3  11   3       33.26       37.67        3.05 o
   4  11   3        3.00        2.43        2.31 o
   5  11   3      256.89      253.93       11.13 o
   6  11   3       95.39       95.30        5.37 o
   7  11   3        6.06        5.83        2.45 o
   8  11   3      212.37      212.63       10.16 o
   9  11   3      276.10      269.90       12.69 o
  10  11   3       10.19        6.22        3.94 o
  11  11   3        2.93        6.57        5.20 o
  12  11   3       -0.34        3.91        4.55 o
   0  12   3      619.81      599.01       24.62 o
   1  12   3      215.87      215.24        9.98 o
   2  12   3      292.81      309.33       12.54 o
   3  12   3      497.83      453.70       19.31 o
   4  12   3      241.08      244.61       10.78 o
   5  12   3      319.98      328.72       13.10 o
   6  12   3     1327.26     1296.17       47.10 o
   7  12   3      197.43      179.14        9.36 o
   8  12   3      244.51      247.29       11.59 o
   9  12   3      146.41      147.06        8.73 o
  10  12   3       48.01       49.25        5.21 o
  11  12   3        3.44        4.65        4.26 o
  12  12   3       55.39       43.28        7.17 o
   0  13   3       10.93       14.50        2.56 o
   1  13   3      265.65      280.77       12.01 o
   2  13   3       17.49       17.70        2.76 o
   3  13   3      122.40      118.92        6.29 o
   4  13   3        6.22        5.05        2.52 o
   5  13   3      101.41      104.53        6.08 o
   6  13   3      314.93      306.61       13.58 o
   7  13   3       -1.20        0.05        3.51 o
   8  13   3      115.22      115.52        7.09 o
   9  13   3       21.71       18.59        4.03 o
  10  13   3       10.44       10.17        4.30 o
  11  13   3        7.44        6.82        4.67 o
  12  13   3        3.53        0.17        5.38 o
   0  14   3      576.16      575.47       23.23 o
   1  14   3       17.12       17.95        2.66 o
   2  14   3       32.24       33.54        3.18 o
   3  14   3      213.29      208.01        9.85 o
   4  14   3      150.81      146.11        7.53 o
   5  14   3        7.79        5.29        3.16 o
   6  14   3      806.02      771.11       31.14 o
   7  14   3       55.16       56.42        5.06 o
   8  14   3       60.70       59.39        5.52 o
   9  14   3       28.86       32.40        4.63 o
  10  14   3        4.63        3.98        4.10 o
  11  14   3        4.22        4.01        4.63 o
   0  15   3       54.41       49.48        4.25 o
   1  15   3       45.49       49.61        3.97 o
   2  15   3       22.95       27.26        3.05 o
   3  15   3       14.76       14.65        2.93 o
   4  15   3      116.36      110.48        6.48 o
   5  15   3       56.36       62.40        4.69 o
   6  15   3       65.37       64.65        5.23 o
   7  15   3       11.84       14.90        3.95 o
   8  15   3       72.93       70.62        6.02 o
   9  15   3        2.81        1.12        4.05 o
  10  15   3       13.09       11.66        4.69 o
  11  15   3        9.18        7.60        5.09 o
   0  16   3       42.75       40.31        3.74 o
   1  16   3        9.53       12.31        2.88 o
   2  16   3       38.33       41.73        3.91 o
   3  16   3       52.71       53.35        4.25 o
   4  16   3       78.96       80.13        5.35 o
   5  16   3       49.51       46.96        4.82 o
   6  16   3       89.02      100.48        6.41 o
   7  16   3      152.99      153.86        9.29 o
   8  16   3       44.00       42.84        5.43 o
   9  16   3        9.11        9.19        4.70 o
  10  16   3        3.12        8.62        3.99 o
  11  16   3        4.95        8.02        5.06 o
   0  17   3       48.69       45.99        4.67 o
   1  17   3      105.20      106.87        6.55 o
   2  17   3       56.42       48.92        4.85 o
   3  17   3       21.49       22.88        3.49 o
   4  17   3       68.74       68.39        5.58 o
   5  17   3       32.32       27.21        4.43 o
   6  17   3       10.78        7.36        3.96 o
   7  17   3        6.66        3.02        4.28 o
   8  17   3       12.07        8.60        4.77 o
   9  17   3        6.79        4.53        4.65 o
  10  17   3        1.62        4.16        4.29 o
   0  18   3       91.37       93.12        6.17 o
   1  18   3       14.61       12.28        3.53 o
   2  18   3       17.13       17.25        3.72 o
   3  18   3       12.61       14.52        3.91 o
   4  18   3        6.74        8.15        3.75 o
   5  18   3       16.91       16.97        4.45 o
   6  18   3       13.31       13.30        4.40 o
   7  18   3       14.92       17.94        4.73 o
   8  18   3        4.77        3.76        4.79 o
   9  18   3        6.66        7.16        4.63 o
  10  18   3        1.53        1.98        4.12 o
   0  19   3       14.81       11.96        3.44 o
   1  19   3        5.90        2.03        3.88 o
   2  19   3       10.37       11.49        3.72 o
   3  19   3       44.09       38.19        4.81 o
   4  19   3       24.31       21.96        4.63 o
   5  19   3        2.50        0.80        3.60 o
   6  19   3       17.00       20.12        4.80 o
   7  19   3        6.24        6.91        4.29 o
   8  19   3        3.97        2.34        4.21 o
   9  19   3        1.73        1.24        5.23 o
   0  20   3        9.03       11.33        3.76 o
   1  20   3       54.15       51.12        5.42 o
   2  20   3       74.93       69.58        6.33 o
   3  20   3       13.83       13.01        4.41 o
   4  20   3       33.95       34.96        5.02 o
   5  20   3        1.74        0.57        4.91 o
   6  20   3        7.42        6.82        4.72 o
   7  20   3       11.69       11.50        4.98 o
   8  20   3        8.18        4.98        5.35 o
   0  21   3       10.72       11.75        3.82 o
   1  21   3        0.83        1.29        4.77 o
   2  21   3        5.02        4.13        4.27 o
   3  21   3       10.14        8.05        4.60 o
   4  21   3       16.53       16.32        5.11 o
   5  21   3        6.46        8.26        4.91 o
   6  21   3        6.04        6.14        5.03 o
   7  21   3       12.66       12.75        4.97 o
   8  21   3        9.79       10.59        5.51 o
   0  22   3        9.70       12.64        5.19 o
   1  22   3        5.05        2.61        4.72 o
   2  22   3        8.62        8.24        4.81 o
   3  22   3       22.85       20.55        5.46 o
   4  22   3        4.60        4.80        4.81 o
   5  22   3        9.44        8.79        5.39 o
   6  22   3       20.45       20.64        5.65 o
   7  22   3        4.95        2.81        5.51 o
   0  23   3       12.76       10.57        4.85 o
   1  23   3       48.09       47.28        6.80 o
   2  23   3       30.41       28.51        6.30 o
   3  23   3       43.38       36.02        6.71 o
   4  23   3        9.23        8.25        5.33 o
   5  23   3       16.86       13.53        5.83 o
   6  23   3       33.97       34.11        6.68 o
   0  24   3       86.32       72.03        9.29 o
   1  24   3       10.85        5.83        5.31 o
   2  24   3       10.40       12.05        5.63 o
   3  24   3       20.08       18.33        6.03 o
   4  24   3        6.91        9.50        5.38 o
   5  24   3       24.73       19.00        6.22 o
   0  25   3       12.16        5.07        5.53 o
   1  25   3       -1.54        0.46        6.15 o
   2  25   3       58.92       48.23        8.50 o
   3  25   3        3.17        2.65        5.44 o
   1   0   4       65.99       70.43        2.93 o
   2   0   4      127.38      124.67        5.04 o
   3   0   4      226.55      250.14        8.37 o
   4   0   4       10.57       10.65        1.72 o
   5   0   4        9.48        7.75        1.74 o
   6   0   4       57.61       58.38        3.34 o
   7   0   4        2.30        2.51        2.09 o
   8   0   4       17.01       16.94        2.46 o
   9   0   4       34.56       33.13        3.34 o
  10   0   4        4.51        4.92        3.39 o
  11   0   4       99.66      106.57        6.49 o
  12   0   4        1.51        3.37        4.25 o
  13   0   4       42.82       44.91        5.47 o
   0   1   4       21.03       19.48        1.42 o
   1   1   4      584.57      674.99       19.86 o
   2   1   4       18.54       15.81        1.47 o
   3   1   4      221.44      199.51        8.17 o
   4   1   4      123.40      122.29        5.10 o
   5   1   4       67.01       67.09        3.44 o
   6   1   4        1.10        1.21        1.77 o
   7   1   4       23.82       25.97        2.45 o
   8   1   4       38.00       39.02        3.01 o
   9   1   4      169.20      175.24        8.14 o
  10   1   4        0.88        1.95        2.91 o
  11   1   4       14.79       15.83        3.89 o
  12   1   4        9.19        9.57        4.12 o
  13   1   4       19.14       17.70        5.24 o
   0   2   4      133.11      153.61        5.46 o
   1   2   4      534.67      558.01       18.90 o
   2   2   4     1318.69     1369.47       43.43 o
   3   2   4      885.34      933.57       29.73 o
   4   2   4      119.59      113.48        4.96 o
   5   2   4      247.14      251.06        9.36 o
   6   2   4        6.80        6.04        1.77 o
   7   2   4       51.90       55.42        3.30 o
   8   2   4       77.33       76.06        4.26 o
   9   2   4       33.03       36.43        3.61 o
  10   2   4       36.50       35.22        4.10 o
  11   2   4       76.33       75.88        5.96 o
  12   2   4       -0.03        0.82        4.75 o
  13   2   4       -2.52        3.50        4.63 o
   0   3   4      991.22     1047.46       34.33 o
   1   3   4      443.76      479.49       15.84 o
   2   3   4     6102.01     6260.76      193.42 o
   3   3   4      346.02      307.97       12.36 o
   4   3   4      554.98      584.68       19.14 o
   5   3   4      294.58      285.28       10.98 o
   6   3   4      297.90      299.91       11.45 o
   7   3   4      360.11      360.97       13.38 o
   8   3   4       13.98       13.95        2.26 o
   9   3   4      138.97      130.99        6.70 o
  10   3   4      194.15      187.21        9.66 o
  11   3   4        5.76        2.95        3.67 o
  12   3   4        7.04        6.57        3.76 o
  13   3   4        2.69        3.62        4.65 o
   0   4   4      791.25      866.87       26.95 o
   1   4   4     2852.04     2953.52       92.49 o
   2   4   4      653.92      672.49       22.41 o
   3   4   4      415.03      403.63       14.57 o
   4   4   4      233.36      242.90        8.80 o
   5   4   4       18.53       18.20        2.20 o
   6   4   4      112.68      117.85        5.18 o
   7   4   4      180.17      183.22        7.49 o
   8   4   4      164.92      169.07        6.82 o
   9   4   4       81.78       82.79        4.75 o
  10   4   4       26.61       27.89        3.92 o
  11   4   4       47.82       49.24        5.07 o
  12   4   4       33.52       29.51        5.52 o
  13   4   4        0.52        6.22        4.27 o
   0   5   4      146.40      148.89        6.21 o
   1   5   4     1113.11     1118.68       37.51 o
   2   5   4      462.07      463.57       16.40 o
   3   5   4      636.08      638.31       22.13 o
   4   5   4     1210.03     1285.75       40.34 o
   5   5   4      387.64      406.95       14.35 o
   6   5   4      234.25      232.71        9.31 o
   7   5   4      118.29      120.23        5.41 o
   8   5   4       40.66       42.42        3.09 o
   9   5   4      110.25      117.40        5.67 o
  10   5   4       55.98       54.17        4.84 o
  11   5   4       56.92       60.32        5.45 o
  12   5   4       61.58       60.30        6.35 o
  13   5   4       32.49       37.12        5.79 o
   0   6   4       42.39       41.57        2.69 o
   1   6   4     1717.22     1723.89       56.45 o
   2   6   4     1288.65     1393.66       42.53 o
   3   6   4      537.55      529.23       19.11 o
   4   6   4      653.39      625.65       23.52 o
   5   6   4      333.09      314.30       12.86 o
   6   6   4       48.85       46.22        3.17 o
   7   6   4      131.78      133.67        6.16 o
   8   6   4      170.74      163.94        7.26 o
   9   6   4      299.81      303.46       12.69 o
  10   6   4       33.09       33.45        4.30 o
  11   6   4       29.80       27.51        4.85 o
  12   6   4       10.70        7.21        4.92 o
  13   6   4       -0.34        2.72        4.94 o
   0   7   4       20.93       14.79        2.06 o
   1   7   4      180.38      197.70        7.51 o
   2   7   4        5.47        5.18        1.71 o
   3   7   4      132.18      141.71        5.76 o
   4   7   4      195.18      191.07        8.22 o
   5   7   4      715.79      668.54       25.84 o
   6   7   4      156.00      150.05        6.92 o
   7   7   4      379.49      381.23       14.67 o
   8   7   4        0.62        1.54        2.37 o
   9   7   4      115.73      114.52        5.94 o
  10   7   4       12.90       11.87        3.84 o
  11   7   4       13.98       14.80        4.35 o
  12   7   4       69.71       75.71        7.41 o
  13   7   4        7.94        6.68        4.78 o
   0   8   4     1143.23     1119.05       39.56 o
   1   8   4      334.68      344.98       12.76 o
   2   8   4     1047.86      989.67       36.44 o
   3   8   4      456.70      416.98       17.33 o
   4   8   4      716.38      724.54       26.11 o
   5   8   4      793.62      755.02       28.68 o
   6   8   4      250.75      247.38       10.32 o
   7   8   4        1.54        2.65        3.01 o
   8   8   4        2.30        1.70        2.59 o
   9   8   4       78.51       75.77        5.19 o
  10   8   4       31.90       32.77        4.02 o
  11   8   4        6.26        8.24        4.42 o
  12   8   4       25.83       22.48        5.89 o
  13   8   4        0.23        3.65        4.85 o
   0   9   4      164.06      174.15        7.20 o
   1   9   4       66.53       56.89        4.06 o
   2   9   4      157.24      145.93        7.27 o
   3   9   4      388.12      407.33       15.27 o
   4   9   4      398.31      394.50       16.07 o
   5   9   4      180.24      179.36        8.01 o
   6   9   4        2.92        3.35        2.42 o
   7   9   4      148.64      144.73        7.07 o
   8   9   4      115.63      115.13        5.80 o
   9   9   4       12.46       11.78        3.36 o
  10   9   4       35.89       35.21        4.67 o
  11   9   4        7.39       11.90        4.31 o
  12   9   4        1.31        5.46        4.49 o
  13   9   4        3.28        0.98        4.84 o
   0  10   4      382.49      328.11       16.02 o
   1  10   4       62.33       66.15        4.20 o
   2  10   4      350.04      342.17       14.72 o
   3  10   4      178.30      149.87        8.44 o
   4  10   4      324.56      319.74       13.35 o
   5  10   4        2.57        4.27        2.34 o
   6  10   4       80.16       78.51        4.75 o
   7  10   4       90.42       91.08        5.16 o
   8  10   4      244.19      250.51       10.84 o
   9  10   4       22.26       20.07        3.72 o
  10  10   4        2.65        3.67        4.05 o
  11  10   4       15.59       13.37        4.86 o
  12  10   4       25.21       25.11        5.55 o
   0  11   4       33.95       32.98        2.96 o
   1  11   4       65.46       71.30        4.18 o
   2  11   4       85.71       82.33        4.88 o
   3  11   4       40.94       43.31        3.38 o
   4  11   4       50.80       51.35        3.85 o
   5  11   4       31.19       31.51        3.34 o
   6  11   4      190.79      188.82        8.80 o
   7  11   4       99.81       98.38        5.58 o
   8  11   4       20.29       24.71        3.58 o
   9  11   4       30.25       30.02        4.19 o
  10  11   4       46.95       38.32        5.15 o
  11  11   4        5.61        5.87        4.60 o
  12  11   4       12.49        8.60        5.40 o
   0  12   4      174.13      186.27        8.31 o
   1  12   4       43.39       43.67        3.51 o
   2  12   4       33.00       27.52        3.06 o
   3  12   4      264.58      270.01       11.63 o
   4  12   4       34.39       37.64        3.39 o
   5  12   4       74.49       70.64        4.78 o
   6  12   4       53.15       43.87        4.28 o
   7  12   4       26.11       26.53        3.51 o
   8  12   4      184.97      187.72        9.50 o
   9  12   4        1.84        1.86        3.83 o
  10  12   4        7.01        6.96        3.99 o
  11  12   4       17.46       14.01        4.95 o
  12  12   4       29.54       23.11        6.08 o
   0  13   4        0.58        2.05        2.23 o
   1  13   4       29.97       31.41        3.03 o
   2  13   4       61.07       63.77        3.96 o
   3  13   4       60.00       66.80        4.19 o
   4  13   4       96.51       99.95        5.51 o
   5  13   4      187.05      179.21        8.96 o
   6  13   4       26.02       27.68        3.46 o
   7  13   4       22.12       23.24        3.53 o
   8  13   4       47.53       47.66        4.86 o
   9  13   4       45.70       42.12        4.94 o
  10  13   4        8.78        7.09        4.22 o
  11  13   4       36.71       35.12        5.58 o
  12  13   4       16.19       15.29        5.47 o
   0  14   4      118.01      121.44        6.49 o
   1  14   4       19.01       17.17        2.82 o
   2  14   4      119.17      117.45        6.19 o
   3  14   4       85.23       88.94        5.20 o
   4  14   4       99.14      101.32        5.77 o
   5  14   4       31.52       31.89        3.80 o
   6  14   4       18.04       17.58        3.53 o
   7  14   4       13.36       13.32        3.47 o
   8  14   4       61.85       65.53        5.79 o
   9  14   4        7.87        8.00        4.13 o
  10  14   4        4.34        1.86        4.39 o
  11  14   4        1.98        1.78        5.15 o
   0  15   4       24.21       25.82        3.36 o
   1  15   4       26.58       27.08        3.28 o
   2  15   4       42.08       45.20        3.62 o
   3  15   4       76.55       75.04        4.86 o
   4  15   4       46.60       47.18        4.13 o
   5  15   4      395.92      392.59       17.50 o
   6  15   4       20.18       17.89        3.68 o
   7  15   4       33.83       35.41        4.42 o
   8  15   4       46.67       39.48        5.56 o
   9  15   4       53.99       55.17        5.88 o
  10  15   4        3.45        4.30        4.19 o
  11  15   4       17.27       21.35        5.85 o
   0  16   4      114.64      122.66        6.38 o
   1  16   4      167.92      182.47        8.20 o
   2  16   4       68.65       75.66        4.90 o
   3  16   4       21.87       27.27        3.37 o
   4  16   4       76.63       79.60        5.42 o
   5  16   4       33.34       37.32        4.11 o
   6  16   4       19.66       19.90        3.66 o
   7  16   4      126.52      123.20        8.05 o
   8  16   4       41.18       46.01        5.54 o
   9  16   4       41.73       40.78        5.68 o
  10  16   4       13.61       13.85        4.36 o
   0  17   4      183.71      182.16        8.92 o
   1  17   4       25.00       23.55        3.59 o
   2  17   4      178.91      176.83        9.25 o
   3  17   4      214.93      207.41       10.37 o
   4  17   4      169.64      184.48        8.95 o
   5  17   4      251.46      239.34       12.65 o
   6  17   4       29.57       34.88        4.58 o
   7  17   4      141.51      137.82        9.33 o
   8  17   4        4.69        3.77        4.68 o
   9  17   4        5.60        6.57        4.40 o
  10  17   4        8.26        6.27        4.58 o
   0  18   4       38.88       37.08        4.01 o
   1  18   4       56.40       59.22        5.03 o
   2  18   4      157.87      155.78        8.74 o
   3  18   4       78.05       84.14        5.48 o
   4  18   4       11.80       13.69        3.96 o
   5  18   4       17.11       20.28        4.29 o
   6  18   4       36.92       34.79        5.18 o
   7  18   4       76.36       73.51        7.00 o
   8  18   4       -0.32        0.35        4.33 o
   9  18   4       23.64       23.81        5.49 o
  10  18   4       10.60        6.74        4.95 o
   0  19   4      111.29      111.12        7.69 o
   1  19   4       34.97       35.71        4.45 o
   2  19   4      116.65      117.52        7.38 o
   3  19   4       82.60       80.98        6.74 o
   4  19   4       72.25       64.80        6.37 o
   5  19   4        3.37        2.63        4.34 o
   6  19   4       18.54       15.83        5.09 o
   7  19   4        1.81        0.23        4.99 o
   8  19   4       29.52       21.74        5.66 o
   9  19   4       16.96       17.43        5.33 o
   0  20   4       46.58       48.22        5.29 o
   1  20   4      197.54      194.47       10.95 o
   2  20   4       80.55       87.35        6.66 o
   3  20   4       20.26       17.15        4.40 o
   4  20   4        1.73        2.47        4.83 o
   5  20   4       13.87       10.08        4.61 o
   6  20   4       17.25       17.54        4.71 o
   7  20   4        4.37        0.46        4.47 o
   8  20   4        3.15        3.91        4.90 o
   0  21   4        4.68        7.49        3.78 o
   1  21   4       14.79       12.81        4.53 o
   2  21   4       24.20       28.32        4.88 o
   3  21   4       17.23       15.88        4.67 o
   4  21   4       12.11        9.12        5.12 o
   5  21   4        2.71        2.76        4.59 o
   6  21   4        3.93        3.78        4.92 o
   7  21   4       33.86       30.93        6.51 o
   8  21   4        8.14        6.51        5.25 o
   0  22   4        0.82        2.16        4.33 o
   1  22   4       12.07       11.19        4.75 o
   2  22   4       11.56        9.59        4.51 o
   3  22   4        5.01        4.94        5.86 o
   4  22   4       46.14       44.60        6.58 o
   5  22   4        0.28        1.13        5.88 o
   6  22   4       18.40       18.96        5.35 o
   7  22   4       -2.36        0.06        5.84 o
   0  23   4       -0.50        3.71        5.09 o
   1  23   4       35.77       35.21        6.48 o
   2  23   4       14.63       14.08        5.60 o
   3  23   4       24.07       26.62        5.71 o
   4  23   4        6.67        7.18        5.33 o
   5  23   4       -0.17        1.13        5.99 o
   6  23   4        0.48        3.21        5.22 o
   0  24   4        3.87        1.45        5.79 o
   1  24   4        5.74        2.92        5.66 o
   2  24   4        6.18        4.44        5.71 o
   3  24   4        8.56        8.37        5.48 o
   4  24   4        7.95        8.38        5.90 o
   5  24   4        6.69        6.07        5.67 o
   0  25   4       13.62       13.37        5.95 o
   1  25   4        1.38        1.94        6.28 o
   2  25   4        4.61        3.24        6.15 o
   3  25   4        5.29        8.77        5.67 o
   1   0   5       53.47       54.10        2.69 o
   2   0   5       39.52       42.98        2.12 o
   3   0   5        8.69        9.11        1.60 o
   4   0   5     1986.82     1873.09       64.73 o
   5   0   5       73.12       75.08        3.63 o
   6   0   5      140.74      141.91        6.16 o
   7   0   5       45.61       43.98        3.19 o
   8   0   5       77.14       87.11        4.40 o
   9   0   5       18.79       20.44        3.26 o
  10   0   5        5.07        4.78        2.94 o
  11   0   5      110.31      105.45        6.98 o
  12   0   5        1.95        6.84        3.87 o
  13   0   5        0.13        0.09        4.65 o
   0   1   5        7.96        8.90        1.36 o
   1   1   5      177.20      201.44        6.97 o
   2   1   5        4.53        3.73        1.27 o
   3   1   5       52.51       47.35        2.68 o
   4   1   5      384.78      355.28       13.73 o
   5   1   5      164.92      155.97        6.79 o
   6   1   5       57.82       59.24        3.32 o
   7   1   5        6.95        5.05        2.17 o
   8   1   5       30.58       33.69        2.85 o
   9   1   5       18.57       20.77        2.78 o
  10   1   5       28.58       28.47        4.00 o
  11   1   5      158.12      161.35        8.70 o
  12   1   5       70.58       62.18        6.19 o
  13   1   5       17.53       14.82        5.38 o
   0   2   5      726.65      848.79       25.29 o
   1   2   5     2689.38     2853.07       86.78 o
   2   2   5       51.06       47.29        2.62 o
   3   2   5      477.34      494.12       16.62 o
   4   2   5      683.01      683.82       23.38 o
   5   2   5       57.07       52.86        3.10 o
   6   2   5      114.52      128.04        5.21 o
   7   2   5       96.55       96.11        4.71 o
   8   2   5      206.12      209.80        8.55 o
   9   2   5       33.87       40.47        3.50 o
  10   2   5       14.91       13.21        3.67 o
  11   2   5       98.24       99.20        6.65 o
  12   2   5       45.30       47.74        5.27 o
  13   2   5       30.04       26.41        5.74 o
   0   3   5      240.38      282.79        9.17 o
   1   3   5      323.90      354.07       11.80 o
   2   3   5     3518.39     3690.87      112.89 o
   3   3   5      490.77      531.31       17.15 o
   4   3   5      358.65      348.58       12.95 o
   5   3   5      204.23      203.89        8.05 o
   6   3   5       76.65       70.35        4.02 o
   7   3   5       90.54       87.91        4.72 o
   8   3   5       63.36       62.33        3.71 o
   9   3   5      126.75      129.06        6.15 o
  10   3   5       81.24       78.49        5.88 o
  11   3   5       27.20       24.89        4.15 o
  12   3   5       18.08       15.02        4.21 o
  13   3   5       19.86       21.05        5.37 o
   0   4   5      764.72      807.11       26.70 o
   1   4   5      881.86      886.78       29.71 o
   2   4   5      544.85      564.61       19.20 o
   3   4   5     1073.01     1017.17       36.18 o
   4   4   5       42.25       43.56        2.60 o
   5   4   5      668.04      609.06       23.38 o
   6   4   5       55.12       59.92        3.34 o
   7   4   5      245.48      255.70        9.76 o
   8   4   5       52.83       49.42        3.40 o
   9   4   5      227.53      222.50        9.66 o
  10   4   5       95.13       94.25        5.91 o
  11   4   5       28.67       30.21        4.25 o
  12   4   5        2.17        2.14        4.44 o
  13   4   5        2.14        0.35        4.94 o
   0   5   5      750.60      812.62       25.96 o
   1   5   5      592.00      627.42       20.42 o
   2   5   5     1104.72     1066.04       36.61 o
   3   5   5      834.55      786.57       28.20 o
   4   5   5     1735.14     1757.71       57.40 o
   5   5   5      386.07      369.89       14.64 o
   6   5   5      181.60      179.85        7.63 o
   7   5   5      106.30      106.87        5.05 o
   8   5   5      111.42      112.15        5.31 o
   9   5   5       78.69       76.39        4.58 o
  10   5   5       71.91       67.49        5.40 o
  11   5   5       20.94       15.99        4.49 o
  12   5   5       15.94       15.83        5.31 o
  13   5   5       16.35       16.56        5.38 o
   0   6   5      175.01      177.24        7.15 o
   1   6   5      238.06      228.90        9.21 o
   2   6   5      120.18      129.05        5.46 o
   3   6   5     1664.15     1641.84       55.32 o
   4   6   5     2576.19     2504.88       83.72 o
   5   6   5      392.84      396.40       14.85 o
   6   6   5       18.72       17.58        2.36 o
   7   6   5      200.82      198.43        8.44 o
   8   6   5       65.00       67.61        3.75 o
   9   6   5      147.60      162.90        7.14 o
  10   6   5        4.24        4.26        3.49 o
  11   6   5        9.91        7.15        4.34 o
  12   6   5       16.10       20.34        5.28 o
  13   6   5       26.87       30.25        6.23 o
   0   7   5      737.78      777.99       25.73 o
   1   7   5     1047.31     1064.21       35.58 o
   2   7   5      130.57      138.63        5.62 o
   3   7   5      863.98      902.94       30.17 o
   4   7   5      360.59      354.12       14.06 o
   5   7   5      410.83      403.91       15.84 o
   6   7   5      263.23      259.23       10.68 o
   7   7   5      298.64      293.56       12.03 o
   8   7   5       21.12       22.44        2.73 o
   9   7   5      399.26      388.90       16.00 o
  10   7   5       29.62       31.21        3.95 o
  11   7   5      107.23      108.93        8.12 o
  12   7   5        2.59        0.05        3.86 o
  13   7   5       -0.98        0.65        5.53 o
   0   8   5      649.07      621.11       23.78 o
   1   8   5       37.21       36.88        2.93 o
   2   8   5       95.23       89.14        4.76 o
   3   8   5      538.63      509.44       20.07 o
   4   8   5      190.79      211.20        8.36 o
   5   8   5      397.11      381.83       15.36 o
   6   8   5        8.10        7.28        2.34 o
   7   8   5      147.42      144.81        6.81 o
   8   8   5      122.97      115.56        5.94 o
   9   8   5      106.66      107.30        5.90 o
  10   8   5       92.07       92.40        6.43 o
  11   8   5       52.13       58.46        5.88 o
  12   8   5       19.56       21.29        5.27 o
  13   8   5       32.87       33.84        6.44 o
   0   9   5      629.19      594.07       23.08 o
   1   9   5      212.76      211.90        9.47 o
   2   9   5      105.24      106.10        5.42 o
   3   9   5      437.85      430.41       17.29 o
   4   9   5      488.82      451.37       19.12 o
   5   9   5       42.97       39.00        3.30 o
   6   9   5      121.21      119.27        6.18 o
   7   9   5      177.83      173.23        7.98 o
   8   9   5      203.63      206.21        9.06 o
   9   9   5       67.13       66.85        5.12 o
  10   9   5       39.88       38.49        4.90 o
  11   9   5        6.90       10.65        4.60 o
  12   9   5       -2.37        0.51        4.70 o
  13   9   5        0.00        4.61        7.02 o
   0  10   5        3.80        5.58        1.99 o
   1  10   5       46.67       46.21        3.35 o
   2  10   5       11.17       11.33        2.16 o
   3  10   5        3.28        3.44        2.36 o
   4  10   5       78.14       76.58        4.78 o
   5  10   5       25.28       23.17        3.00 o
   6  10   5       42.50       45.15        3.61 o
   7  10   5       84.30       82.65        5.17 o
   8  10   5      145.48      142.68        7.43 o
   9  10   5       48.85       49.09        4.71 o
  10  10   5        5.39        7.98        3.52 o
  11  10   5        7.06        8.01        4.12 o
  12  10   5       28.98       31.63        6.32 o
   0  11   5        0.02        0.31        1.97 o
   1  11   5       39.98       35.65        3.43 o
   2  11   5       26.99       26.58        2.87 o
   3  11   5      215.42      203.40        9.75 o
   4  11   5       96.36      103.02        5.35 o
   5  11   5       13.73       16.32        2.85 o
   6  11   5       43.18       44.26        3.71 o
   7  11   5       19.77       19.13        3.20 o
   8  11   5        2.95        6.54        3.02 o
   9  11   5       55.60       58.19        5.22 o
  10  11   5       24.72       21.73        4.58 o
  11  11   5        4.48        4.23        5.42 o
  12  11   5        4.50        1.94        4.32 o
   0  12   5       52.43       55.44        3.92 o
   1  12   5       33.45       31.24        3.03 o
   2  12   5       29.89       32.22        3.07 o
   3  12   5        2.64        1.61        2.36 o
   4  12   5        7.47        7.87        2.71 o
   5  12   5       70.71       67.95        4.84 o
   6  12   5      199.59      202.17        9.23 o
   7  12   5       23.01       22.30        3.35 o
   8  12   5       39.04       38.21        4.29 o
   9  12   5       25.78       24.90        4.31 o
  10  12   5       53.67       54.51        5.40 o
  11  12   5       15.29       12.45        4.92 o
  12  12   5        9.83        9.21        6.03 o
   0  13   5        8.86        7.54        2.52 o
   1  13   5      191.84      194.42        9.35 o
   2  13   5      206.08      195.69        9.51 o
   3  13   5      179.06      177.96        8.43 o
   4  13   5       61.95       58.12        4.40 o
   5  13   5      130.75      134.02        6.99 o
   6  13   5       64.28       61.49        4.77 o
   7  13   5      126.35      132.58        7.32 o
   8  13   5       22.26       25.72        3.97 o
   9  13   5        4.32        2.78        3.36 o
  10  13   5        0.22        0.20        4.65 o
  11  13   5       -1.16        1.58        4.47 o
  12  13   5        8.27        5.92        5.62 o
   0  14   5       25.51       34.32        3.23 o
   1  14   5       53.39       57.16        4.12 o
   2  14   5      115.40      122.21        6.17 o
   3  14   5       84.07       81.72        5.15 o
   4  14   5      293.83      287.49       12.60 o
   5  14   5      129.39      128.59        7.19 o
   6  14   5       24.16       23.34        3.60 o
   7  14   5       10.63       10.56        3.51 o
   8  14   5       22.47       20.09        4.39 o
   9  14   5       15.16        9.96        4.51 o
  10  14   5       -0.08        1.77        4.24 o
  11  14   5        2.33        2.64        4.93 o
   0  15   5      191.99      195.98        9.47 o
   1  15   5       13.09       14.41        2.98 o
   2  15   5       41.91       49.24        3.84 o
   3  15   5       57.64       59.50        4.35 o
   4  15   5      322.09      329.13       13.84 o
   5  15   5       75.55       82.84        5.72 o
   6  15   5       58.91       62.28        5.00 o
   7  15   5        2.83        0.79        3.67 o
   8  15   5        1.34        0.62        4.05 o
   9  15   5        8.55        6.94        4.80 o
  10  15   5       71.45       67.13        6.97 o
  11  15   5        7.71        6.40        4.65 o
   0  16   5        3.53        2.26        2.81 o
   1  16   5       45.41       47.58        4.11 o
   2  16   5       64.31       67.83        4.78 o
   3  16   5       49.30       49.76        4.07 o
   4  16   5      250.90      233.36       11.58 o
   5  16   5        2.25        3.93        3.94 o
   6  16   5       64.57       65.77        5.55 o
   7  16   5       20.99       20.01        4.55 o
   8  16   5       30.83       27.54        4.98 o
   9  16   5       37.55       36.00        5.41 o
  10  16   5       31.59       31.02        5.71 o
   0  17   5       28.98       28.68        3.72 o
   1  17   5      118.58      115.97        7.01 o
   2  17   5      149.70      156.04        8.22 o
   3  17   5       -0.24        0.74        3.06 o
   4  17   5       23.33       27.20        4.26 o
   5  17   5        1.39        1.32        3.59 o
   6  17   5       31.84       33.75        4.63 o
   7  17   5        0.92        3.61        4.50 o
   8  17   5       74.44       66.13        7.15 o
   9  17   5        9.90        9.29        4.68 o
  10  17   5        8.01       10.06        4.73 o
   0  18   5       40.54       43.74        4.61 o
   1  18   5       30.82       33.20        4.00 o
   2  18   5        3.50        2.51        3.28 o
   3  18   5       95.95      106.01        6.64 o
   4  18   5       31.27       37.43        4.46 o
   5  18   5       16.36       15.57        4.16 o
   6  18   5       39.89       38.78        5.55 o
   7  18   5        8.96        6.63        4.31 o
   8  18   5       58.81       56.99        6.72 o
   9  18   5        8.49       10.31        4.75 o
   0  19   5       61.11       62.22        5.32 o
   1  19   5      128.12      130.91        7.84 o
   2  19   5       76.33       70.29        6.18 o
   3  19   5       89.26       95.41        6.82 o
   4  19   5       49.11       49.80        5.44 o
   5  19   5       83.64       85.91        7.05 o
   6  19   5       14.62       13.65        4.55 o
   7  19   5       15.61       14.97        4.97 o
   8  19   5        7.16        8.61        4.77 o
   9  19   5        2.84        3.89        5.45 o
   0  20   5      189.08      191.67       10.73 o
   1  20   5       66.81       63.29        5.98 o
   2  20   5      145.08      140.98        9.43 o
   3  20   5        7.92        5.55        4.27 o
   4  20   5       16.98       17.12        4.51 o
   5  20   5       32.61       33.46        5.40 o
   6  20   5        7.43        7.31        4.78 o
   7  20   5       19.62       21.48        5.68 o
   8  20   5       19.93       16.52        5.57 o
   0  21   5        2.34        3.56        3.95 o
   1  21   5       -1.04        0.54        4.03 o
   2  21   5       26.89       28.84        5.06 o
   3  21   5        4.40        2.73        4.97 o
   4  21   5        5.86        7.59        4.48 o
   5  21   5        0.08        0.56        4.90 o
   6  21   5       17.40       13.10        5.24 o
   7  21   5       24.55       19.43        5.92 o
   8  21   5       -4.01        1.50        5.14 o
   0  22   5       -0.67        1.63        4.31 o
   1  22   5        9.85        7.91        5.43 o
   2  22   5       27.03       27.29        5.35 o
   3  22   5        6.32        4.69        4.76 o
   4  22   5       12.17       12.46        5.21 o
   5  22   5        3.32        4.55        5.94 o
   6  22   5        3.35        4.46        5.04 o
   7  22   5       29.68       23.70        6.17 o
   0  23   5        1.03        3.81        5.94 o
   1  23   5       14.89       13.12        5.09 o
   2  23   5        9.39        3.51        5.66 o
   3  23   5        5.24        4.34        5.38 o
   4  23   5        2.55        2.67        5.68 o
   5  23   5        2.48        4.74        5.44 o
   6  23   5        0.88        2.01        5.57 o
   0  24   5       11.69       16.55        5.61 o
   1  24   5       22.81       22.58        6.47 o
   2  24   5        8.65        7.90        6.12 o
   3  24   5        4.67        5.52        5.20 o
   4  24   5        6.82        6.86        5.75 o
   5  24   5       16.22       14.47        6.41 o
   0  25   5        3.02        2.31        5.92 o
   1  25   5       17.72       17.76        5.81 o
   2  25   5        4.31        1.71        5.57 o
   3  25   5        4.86        5.93        6.26 o
   0   0   6     5052.06     5331.09      163.09 o
   2   0   6        3.30        2.07        1.41 o
   4   0   6      336.29      310.55       12.31 o
   5   0   6      264.16      273.87       10.26 o
   6   0   6      240.19      228.70        9.58 o
   7   0   6      591.13      568.27       21.53 o
   8   0   6       13.44       13.80        2.44 o
   9   0   6       50.41       45.40        3.46 o
  10   0   6        2.73        5.12        3.24 o
  11   0   6      168.21      164.92        9.32 o
  12   0   6        6.94        9.49        3.96 o
  13   0   6        7.35        2.62        4.53 o
   0   1   6     2093.37     2209.36       68.07 o
   1   1   6       97.64       89.61        4.27 o
   2   1   6      872.06      913.74       29.36 o
   3   1   6     1199.28     1192.71       39.86 o
   4   1   6       51.09       46.11        2.79 o
   5   1   6      156.70      161.97        6.59 o
   6   1   6      130.57      130.33        5.90 o
   7   1   6       42.07       44.09        3.05 o
   8   1   6      182.46      187.48        8.05 o
   9   1   6       16.48       17.42        2.69 o
  10   1   6      162.12      159.66        8.20 o
  11   1   6      105.74      102.60        6.96 o
  12   1   6       52.74       54.61        5.62 o
  13   1   6       10.75       12.04        5.09 o
   0   2   6      325.09      267.38       11.91 o
   1   2   6     5682.65     5645.80      180.49 o
   2   2   6     4932.39     5022.81      157.27 o
   3   2   6     5617.50     5490.98      178.09 o
   4   2   6       56.51       58.45        3.05 o
   5   2   6      468.50      457.37       16.97 o
   6   2   6      153.19      159.22        6.60 o
   7   2   6      344.44      341.30       13.11 o
   8   2   6       79.21       84.00        4.45 o
   9   2   6       51.27       55.21        3.67 o
  10   2   6       33.44       32.57        4.01 o
  11   2   6       39.03       36.73        4.92 o
  12   2   6        4.59        5.61        3.82 o
  13   2   6        1.13        0.89        4.62 o
   0   3   6      284.45      259.24       10.72 o
   1   3   6      937.22     1030.71       31.81 o
   2   3   6      207.55       94.98       10.28 o
   3   3   6      158.87      135.34        6.46 o
   4   3   6      286.70      271.57       10.64 o
   5   3   6      212.39      187.04        8.51 o
   6   3   6      142.54      132.45        6.33 o
   7   3   6       44.08       46.06        2.86 o
   8   3   6       68.24       63.36        3.98 o
   9   3   6       37.09       34.84        3.35 o
  10   3   6       45.17       41.97        4.27 o
  11   3   6       62.08       61.06        5.36 o
  12   3   6       31.99       31.50        5.04 o
  13   3   6        8.26        9.43        4.90 o
   0   4   6      343.86      360.41       12.77 o
   1   4   6     1320.91     1342.90       44.80 o
   2   4   6     1786.78     1678.58       59.27 o
   3   4   6     2867.46     2764.36       92.06 o
   4   4   6      458.82      405.25       16.79 o
   5   4   6     1124.67     1031.52       38.06 o
   6   4   6       43.93       43.36        2.81 o
   7   4   6       64.63       61.06        3.54 o
   8   4   6       14.93       14.54        2.39 o
   9   4   6      128.52      129.06        6.56 o
  10   4   6       37.22       40.37        4.23 o
  11   4   6       60.85       64.51        5.70 o
  12   4   6       51.23       52.87        6.11 o
  13   4   6       60.54       68.30        7.29 o
   0   5   6       26.42       16.62        2.65 o
   1   5   6      155.59      137.06        6.49 o
   2   5   6       57.52       42.89        3.88 o
   3   5   6      540.18      499.88       19.15 o
   4   5   6      970.16      811.96       33.44 o
   5   5   6      160.80      146.31        6.91 o
   6   5   6       74.06       67.42        3.98 o
   7   5   6       46.50       46.97        3.10 o
   8   5   6       18.20       16.72        2.33 o
   9   5   6       23.14       23.90        2.94 o
  10   5   6       30.65       30.59        3.65 o
  11   5   6        6.68        7.33        4.18 o
  12   5   6       43.73       50.98        6.03 o
  13   5   6        0.16        2.48        6.08 o
   0   6   6      278.29      275.76       10.63 o
   1   6   6      472.30      472.71       17.31 o
   2   6   6      313.18      310.04       11.98 o
   3   6   6      764.91      703.07       26.62 o
   4   6   6       75.64       65.22        4.07 o
   5   6   6       16.06       11.65        2.17 o
   6   6   6       65.29       64.45        3.91 o
   7   6   6       70.59       72.53        4.21 o
   8   6   6       87.81       83.69        4.66 o
   9   6   6       18.31       17.15        3.01 o
  10   6   6       -0.25        0.91        3.02 o
  11   6   6       20.21       22.05        4.80 o
  12   6   6       10.76       15.41        5.10 o
  13   6   6       12.57       10.05        5.35 o
   0   7   6      238.73      226.35       10.00 o
   1   7   6      208.84      171.78        8.99 o
   2   7   6      125.49      126.64        5.75 o
   3   7   6     1235.23     1100.28       42.08 o
   4   7   6       89.67       60.41        5.07 o
   5   7   6      167.27      168.93        7.38 o
   6   7   6       32.54       32.93        3.01 o
   7   7   6       59.46       51.81        3.97 o
   8   7   6       57.76       50.16        3.90 o
   9   7   6       69.96       72.98        5.05 o
  10   7   6       46.93       45.83        4.34 o
  11   7   6       13.18        9.53        3.85 o
  12   7   6        7.94        8.67        5.02 o
  13   7   6        0.60        2.87        7.11 o
   0   8   6      148.17      149.15        6.98 o
   1   8   6        4.98        1.54        1.91 o
   2   8   6      200.68      191.29        8.89 o
   3   8   6      112.16      108.31        5.37 o
   4   8   6       29.68       28.89        2.70 o
   5   8   6      187.96      186.76        8.35 o
   6   8   6       57.28       55.49        3.88 o
   7   8   6       40.60       40.13        3.30 o
   8   8   6        2.15        0.65        2.64 o
   9   8   6       61.08       62.72        4.47 o
  10   8   6        8.77        7.26        3.80 o
  11   8   6       14.17       17.63        4.11 o
  12   8   6       24.27       23.24        5.67 o
  13   8   6       -0.92        0.85        4.40 o
   0   9   6       31.23       32.41        2.82 o
   1   9   6      123.29      112.88        6.38 o
   2   9   6      107.61      102.87        5.73 o
   3   9   6      302.69      306.39       12.49 o
   4   9   6       24.58       23.06        2.78 o
   5   9   6       26.82       29.85        2.85 o
   6   9   6       93.69       96.32        5.41 o
   7   9   6       24.89       28.86        3.00 o
   8   9   6       21.84       20.50        3.05 o
   9   9   6       30.57       26.12        4.16 o
  10   9   6       55.86       57.59        5.45 o
  11   9   6        9.53        8.57        4.21 o
  12   9   6        2.70        1.66        5.11 o
   0  10   6       81.67       80.78        5.01 o
   1  10   6      725.96      742.33       27.84 o
   2  10   6       52.85       57.76        3.68 o
   3  10   6       23.47       25.25        2.66 o
   4  10   6       41.85       49.69        3.44 o
   5  10   6      125.55      124.82        6.44 o
   6  10   6      193.85      192.80        8.93 o
   7  10   6      151.25      157.00        7.29 o
   8  10   6      136.26      133.13        7.17 o
   9  10   6      189.78      181.23        9.86 o
  10  10   6       11.61       11.10        3.91 o
  11  10   6        4.45        8.90        4.72 o
  12  10   6        6.26        4.40        4.67 o
   0  11   6       10.67        6.64        2.32 o
   1  11   6      189.65      206.41        8.98 o
   2  11   6      129.75      117.04        6.76 o
   3  11   6      401.62      393.16       16.33 o
   4  11   6      591.15      581.66       22.90 o
   5  11   6      278.29      269.52       12.11 o
   6  11   6      142.85      137.85        7.28 o
   7  11   6      246.01      239.92       11.08 o
   8  11   6      103.95      107.28        6.47 o
   9  11   6       12.42       14.51        3.51 o
  10  11   6       17.65       15.71        4.11 o
  11  11   6        3.65        1.96        4.70 o
  12  11   6       38.75       35.20        6.43 o
   0  12   6       17.16       24.53        2.73 o
   1  12   6      181.24      179.47        9.00 o
   2  12   6        5.15        3.40        2.41 o
   3  12   6       55.86       58.94        3.79 o
   4  12   6       49.13       51.71        3.92 o
   5  12   6       46.54       39.55        4.06 o
   6  12   6      237.26      250.25       10.69 o
   7  12   6       88.09       87.52        5.79 o
   8  12   6       99.69       94.48        6.41 o
   9  12   6        9.07       10.33        4.22 o
  10  12   6        9.53        9.99        3.98 o
  11  12   6        2.09        2.70        4.20 o
  12  12   6       12.82       12.06        5.59 o
   0  13   6      544.95      553.33       21.16 o
   1  13   6       61.17       60.53        4.16 o
   2  13   6       51.98       50.25        3.79 o
   3  13   6      174.45      179.51        8.48 o
   4  13   6      265.81      250.25       11.54 o
   5  13   6      158.55      167.06        8.00 o
   6  13   6      545.24      532.08       21.96 o
   7  13   6      119.47      117.80        7.13 o
   8  13   6      177.27      170.05        9.50 o
   9  13   6       51.65       51.42        5.31 o
  10  13   6        4.34        3.06        4.46 o
  11  13   6       13.47       11.28        4.77 o
   0  14   6       -1.00        0.00        3.24 o
   1  14   6       96.91      104.41        5.78 o
   2  14   6       13.33        9.63        2.90 o
   3  14   6       10.35        9.63        2.72 o
   4  14   6      185.77      178.64        9.39 o
   5  14   6      139.55      137.89        7.62 o
   6  14   6       23.95       23.14        3.77 o
   7  14   6       27.22       26.72        3.89 o
   8  14   6       15.96       15.71        4.27 o
   9  14   6        0.96        2.13        4.70 o
  10  14   6        1.94        1.48        3.89 o
  11  14   6       26.87       23.79        5.38 o
   0  15   6      392.65      383.50       16.64 o
   1  15   6      203.26      198.57        9.86 o
   2  15   6      140.91      140.36        7.39 o
   3  15   6      700.22      658.93       26.48 o
   4  15   6       38.47       39.46        4.02 o
   5  15   6       76.68       72.58        5.67 o
   6  15   6       10.21        9.40        3.46 o
   7  15   6       90.95       98.68        6.83 o
   8  15   6       11.63        7.90        4.58 o
   9  15   6       25.77       23.09        4.76 o
  10  15   6       10.00        9.59        4.70 o
  11  15   6       33.87       29.77        6.01 o
   0  16   6       21.88       21.34        3.60 o
   1  16   6       14.32       14.57        3.11 o
   2  16   6       16.34       14.63        3.12 o
   3  16   6      302.57      290.92       13.40 o
   4  16   6        7.75        6.86        3.28 o
   5  16   6       11.05        8.12        3.60 o
   6  16   6       20.07       21.87        4.08 o
   7  16   6        3.51        1.85        4.01 o
   8  16   6       12.02       11.87        4.44 o
   9  16   6        8.36        7.42        4.55 o
  10  16   6        5.56        0.91        4.15 o
   0  17   6        1.27        0.01        3.10 o
   1  17   6       15.68       14.10        3.43 o
   2  17   6       40.05       42.16        4.04 o
   3  17   6      102.53      102.21        6.83 o
   4  17   6       49.17       54.98        4.89 o
   5  17   6       22.19       23.35        4.03 o
   6  17   6        1.32        2.57        4.19 o
   7  17   6        4.40        4.34        4.26 o
   8  17   6        1.50        2.17        6.01 o
   9  17   6       18.33       16.43        4.70 o
  10  17   6       24.76       21.72        4.66 o
   0  18   6       13.01       11.38        3.66 o
   1  18   6       88.68       88.73        6.09 o
   2  18   6       12.77        9.05        3.69 o
   3  18   6       41.97       44.13        4.74 o
   4  18   6       20.30       18.42        4.53 o
   5  18   6       40.86       45.78        5.28 o
   6  18   6       12.13       12.65        4.12 o
   7  18   6        1.04        0.31        4.39 o
   8  18   6       10.66        8.03        4.74 o
   9  18   6        6.84        7.36        5.04 o
   0  19   6        2.05        0.04        3.83 o
   1  19   6       31.12       30.72        4.06 o
   2  19   6        5.15        2.08        3.55 o
   3  19   6        4.99        5.04        4.45 o
   4  19   6       36.58       33.73        5.19 o
   5  19   6       16.77       16.07        4.61 o
   6  19   6       18.82       18.98        4.88 o
   7  19   6        9.18       12.53        4.45 o
   8  19   6       30.65       28.13        5.57 o
   9  19   6        9.37        6.28        5.03 o
   0  20   6       13.41       12.50        3.60 o
   1  20   6        1.45        0.99        4.01 o
   2  20   6        6.93        7.14        4.11 o
   3  20   6       29.32       28.35        4.95 o
   4  20   6        9.33        9.23        4.32 o
   5  20   6       24.66       20.12        5.29 o
   6  20   6        3.42        4.21        5.37 o
   7  20   6       25.58       24.67        5.39 o
   8  20   6       21.27       23.09        5.30 o
   0  21   6        1.85        3.16        3.82 o
   1  21   6       23.69       21.22        4.93 o
   2  21   6       32.88       32.67        5.24 o
   3  21   6       23.43       24.67        5.07 o
   4  21   6       15.76       15.27        4.95 o
   5  21   6        3.42        4.74        4.95 o
   6  21   6        1.01        0.19        5.35 o
   7  21   6        3.71        2.88        4.61 o
   0  22   6        1.52        0.03        5.10 o
   1  22   6        5.85        6.33        4.64 o
   2  22   6       46.33       42.50        6.16 o
   3  22   6        6.78        5.08        4.90 o
   4  22   6       32.10       32.59        6.20 o
   5  22   6       11.45       12.27        5.02 o
   6  22   6        5.50       10.20        5.23 o
   7  22   6       36.17       34.17        6.85 o
   0  23   6       26.16       30.00        5.54 o
   1  23   6        1.64        0.49        5.40 o
   2  23   6       16.64       15.57        5.53 o
   3  23   6        2.17        0.06        5.24 o
   4  23   6       21.78       23.81        5.84 o
   5  23   6        7.45        8.91        5.81 o
   6  23   6        6.08        5.90        6.30 o
   0  24   6        6.00        0.29        5.80 o
   1  24   6       22.68       25.09        5.95 o
   2  24   6       -0.87        2.25        5.51 o
   3  24   6       28.81       29.46        6.35 o
   4  24   6       68.95       70.04        8.84 o
   0  25   6       14.26       13.08        5.74 o
   1  25   6        7.31        4.81        5.97 o
   2  25   6       11.72       14.69        6.07 o
   3  25   6       12.73       16.51        5.82 o
   1   0   7       73.25       81.83        3.83 o
   2   0   7     1547.90     1548.26       51.51 o
   3   0   7       39.79       37.20        2.51 o
   4   0   7      694.30      639.11       23.93 o
   5   0   7        9.43       15.77        1.85 o
   6   0   7      563.60      564.20       20.23 o
   7   0   7      168.82      153.91        7.23 o
   8   0   7       34.83       31.44        3.03 o
   9   0   7       34.97       37.11        3.19 o
  10   0   7       70.84       72.01        4.83 o
  11   0   7      132.94      128.94        7.82 o
  12   0   7        5.25        7.75        3.88 o
  13   0   7       21.79       28.42        5.47 o
   0   1   7     1116.50     1166.67       37.68 o
   1   1   7      774.99      800.39       26.70 o
   2   1   7      841.60      905.71       28.76 o
   3   1   7     1167.16     1230.09       38.82 o
   4   1   7        1.69        3.07        1.70 o
   5   1   7      124.26      122.18        5.47 o
   6   1   7       52.90       51.77        3.37 o
   7   1   7       34.34       34.18        2.72 o
   8   1   7      198.46      184.36        8.70 o
   9   1   7       59.70       61.52        4.04 o
  10   1   7      246.89      239.15       11.41 o
  11   1   7       93.26       94.96        6.66 o
  12   1   7       14.53       14.92        4.40 o
  13   1   7       14.74       15.29        4.69 o
   0   2   7     6413.05     7010.22      206.04 o
   1   2   7      882.58      882.90       30.96 o
   2   2   7     4321.59     4425.66      138.21 o
   3   2   7     2901.94     2828.93       93.74 o
   4   2   7     1572.25     1531.07       51.83 o
   5   2   7      699.12      682.25       24.49 o
   6   2   7       10.21        8.14        2.01 o
   7   2   7      169.43      160.31        7.20 o
   8   2   7      270.82      275.14       11.13 o
   9   2   7       53.82       56.30        3.86 o
  10   2   7       31.05       34.28        4.14 o
  11   2   7       60.64       66.46        5.52 o
  12   2   7        6.94        8.32        4.06 o
  13   2   7        6.57        6.67        4.61 o
   0   3   7        5.26        7.41        1.65 o
   1   3   7     1847.54     1970.26       60.78 o
   2   3   7      914.17      970.28       30.42 o
   3   3   7      268.67      273.74       10.15 o
   4   3   7      189.77      173.44        7.57 o
   5   3   7       44.36       45.49        2.86 o
   6   3   7      195.57      189.53        8.29 o
   7   3   7       24.58       24.95        2.36 o
   8   3   7      228.51      220.88        9.68 o
   9   3   7      181.77      181.51        8.13 o
  10   3   7       11.60       12.61        3.22 o
  11   3   7       81.23       85.92        6.35 o
  12   3   7       34.26       31.79        5.26 o
  13   3   7       13.07       12.02        5.87 o
   0   4   7      284.06      320.48       11.10 o
   1   4   7      337.76      354.55       12.15 o
   2   4   7      318.98      305.62       11.68 o
   3   4   7      604.69      575.48       21.14 o
   4   4   7     1700.08     1652.72       56.60 o
   5   4   7       80.00       73.38        4.02 o
   6   4   7       84.15       71.42        4.22 o
   7   4   7       96.05       99.96        4.74 o
   8   4   7       29.51       24.51        2.63 o
   9   4   7       42.86       44.56        3.72 o
  10   4   7       23.34       24.51        3.37 o
  11   4   7       30.03       30.61        4.65 o
  12   4   7        1.76        2.82        4.56 o
  13   4   7       18.11       23.19        5.23 o
   0   5   7       64.17       52.42        3.31 o
   1   5   7     1035.30     1066.34       35.62 o
   2   5   7     1458.15     1463.27       48.41 o
   3   5   7     3031.46     2959.42       98.20 o
   4   5   7      952.63      909.06       32.79 o
   5   5   7      243.80      239.61        9.81 o
   6   5   7      135.43      144.61        6.14 o
   7   5   7       50.87       51.73        3.34 o
   8   5   7       43.67       44.91        3.19 o
   9   5   7       54.07       59.79        4.21 o
  10   5   7        0.18        0.65        2.97 o
  11   5   7       73.84       69.75        6.34 o
  12   5   7        2.56        0.54        3.98 o
  13   5   7        5.12        7.01        5.44 o
   0   6   7     1496.20     1411.82       49.69 o
   1   6   7      144.74      158.16        6.33 o
   2   6   7      264.60      284.93       10.25 o
   3   6   7     1643.38     1525.06       54.63 o
   4   6   7      645.04      590.97       23.32 o
   5   6   7      373.22      377.42       14.60 o
   6   6   7       45.18       49.74        3.18 o
   7   6   7       59.37       56.99        3.71 o
   8   6   7      152.69      145.98        7.07 o
   9   6   7       99.91       98.73        5.63 o
  10   6   7       36.50       39.06        4.05 o
  11   6   7       40.99       42.40        4.97 o
  12   6   7       18.67       23.83        5.51 o
  13   6   7       51.83       45.75        7.22 o
   0   7   7       96.46       95.38        4.92 o
   1   7   7     1516.48     1511.37       51.71 o
   2   7   7      516.05      531.04       19.29 o
   3   7   7      417.05      382.01       15.60 o
   4   7   7      982.68      925.58       34.70 o
   5   7   7      119.06      125.77        5.83 o
   6   7   7      569.99      565.58       21.37 o
   7   7   7      287.43      288.14       11.41 o
   8   7   7      171.48      175.50        7.86 o
   9   7   7       18.00       15.27        3.21 o
  10   7   7        2.64        2.76        3.37 o
  11   7   7       47.91       43.03        5.79 o
  12   7   7       18.19       15.26        5.61 o
  13   7   7        5.58        6.80        5.32 o
   0   8   7      471.17      469.76       17.82 o
   1   8   7      296.91      310.63       12.27 o
   2   8   7      134.33      133.17        6.42 o
   3   8   7      751.75      740.25       27.45 o
   4   8   7      127.77      115.76        6.16 o
   5   8   7       80.87       85.12        4.43 o
   6   8   7      133.73      133.49        6.52 o
   7   8   7       91.91       86.23        4.94 o
   8   8   7       87.48       92.92        4.93 o
   9   8   7       64.34       57.80        5.06 o
  10   8   7       32.49       35.69        4.11 o
  11   8   7        1.29        0.93        3.89 o
  12   8   7       52.36       40.12        7.16 o
  13   8   7        9.81        6.03        4.96 o
   0   9   7      148.52      130.13        7.32 o
   1   9   7      730.81      747.03       27.48 o
   2   9   7      110.38      104.65        5.80 o
   3   9   7       91.09       82.64        5.26 o
   4   9   7      109.88      119.50        5.59 o
   5   9   7       56.64       57.95        3.90 o
   6   9   7      139.03      139.66        6.88 o
   7   9   7       22.76       23.92        3.01 o
   8   9   7      135.09      134.04        6.96 o
   9   9   7       22.04       23.88        4.08 o
  10   9   7       21.75       26.82        4.07 o
  11   9   7       11.43        8.12        4.57 o
  12   9   7        7.88        4.13        4.53 o
   0  10   7      147.82      138.74        7.12 o
   1  10   7      127.44      124.31        6.72 o
   2  10   7       23.49       24.68        2.72 o
   3  10   7      108.52      109.72        5.70 o
   4  10   7       59.46       59.47        4.11 o
   5  10   7       36.59       35.20        3.42 o
   6  10   7        4.78        4.33        2.46 o
   7  10   7       89.43       85.27        5.30 o
   8  10   7       24.41       28.08        3.64 o
   9  10   7        4.76        2.20        3.53 o
  10  10   7       74.03       71.10        6.11 o
  11  10   7       14.58       15.41        4.69 o
  12  10   7       12.71       12.29        5.74 o
   0  11   7       45.78       43.94        3.69 o
   1  11   7      231.39      216.36       10.60 o
   2  11   7       50.16       49.14        3.66 o
   3  11   7       88.09       87.10        4.95 o
   4  11   7      106.43      108.76        5.81 o
   5  11   7       11.61       11.20        2.66 o
   6  11   7       90.98       95.45        5.41 o
   7  11   7      106.80      104.87        6.25 o
   8  11   7       91.69      109.56        6.07 o
   9  11   7        2.28        0.81        4.18 o
  10  11   7       18.20       19.73        4.00 o
  11  11   7        3.61        4.74        4.58 o
  12  11   7       11.12       15.23        5.25 o
   0  12   7      137.71      129.12        7.36 o
   1  12   7       18.99       16.75        2.73 o
   2  12   7        8.79        6.69        2.42 o
   3  12   7      139.29      132.13        7.07 o
   4  12   7       83.74       86.02        5.22 o
   5  12   7      167.72      172.09        8.27 o
   6  12   7       10.25       11.67        3.04 o
   7  12   7       40.17       37.76        4.05 o
   8  12   7       49.91       56.80        4.67 o
   9  12   7        6.40        2.59        3.86 o
  10  12   7        4.54        3.57        4.21 o
  11  12   7       15.62       12.94        5.15 o
  12  12   7       17.10       17.51        5.92 o
   0  13   7       12.30       10.22        2.67 o
   1  13   7       16.05       19.16        2.82 o
   2  13   7      281.46      271.66       12.35 o
   3  13   7      189.62      199.49        8.91 o
   4  13   7       15.19       15.18        3.07 o
   5  13   7      286.63      287.31       12.71 o
   6  13   7      284.57      278.82       12.83 o
   7  13   7       94.07       92.60        6.35 o
   8  13   7       25.39       28.39        4.08 o
   9  13   7       35.58       33.70        5.13 o
  10  13   7        4.19        8.49        4.32 o
  11  13   7       18.33       11.39        5.47 o
   0  14   7       -0.33        0.00        2.71 o
   1  14   7       24.12       25.58        3.07 o
   2  14   7      113.32      116.40        6.25 o
   3  14   7      122.67      129.48        6.82 o
   4  14   7        4.31        2.63        2.98 o
   5  14   7      107.24      108.91        6.47 o
   6  14   7       31.92       31.33        4.15 o
   7  14   7        3.26        2.88        3.27 o
   8  14   7       31.47       25.22        4.18 o
   9  14   7       30.78       29.22        4.86 o
  10  14   7       23.13       23.76        4.55 o
  11  14   7       47.05       46.01        6.91 o
   0  15   7      209.21      206.23       10.50 o
   1  15   7       82.35       86.21        5.31 o
   2  15   7      530.65      541.41       20.66 o
   3  15   7      625.59      604.43       23.94 o
   4  15   7       59.80       58.76        4.70 o
   5  15   7      102.56      111.51        6.51 o
   6  15   7      184.97      188.82        9.93 o
   7  15   7       35.93       35.46        4.69 o
   8  15   7        7.35        5.14        4.15 o
   9  15   7        5.30        2.40        4.23 o
  10  15   7       24.72       22.43        4.86 o
  11  15   7        1.83        1.49        3.96 o
   0  16   7       40.38       40.06        4.00 o
   1  16   7       81.50       83.05        5.46 o
   2  16   7       74.70       74.69        5.10 o
   3  16   7       74.64       84.26        5.09 o
   4  16   7        8.68       11.14        3.32 o
   5  16   7       59.23       65.97        5.46 o
   6  16   7       24.30       27.28        4.14 o
   7  16   7       19.70       24.27        4.26 o
   8  16   7        7.71        6.76        4.26 o
   9  16   7       28.62       20.08        4.99 o
  10  16   7       11.38       10.88        4.96 o
   0  17   7        1.23        3.74        3.09 o
   1  17   7      149.51      149.67        8.22 o
   2  17   7      164.77      171.46        8.53 o
   3  17   7       30.10       37.19        4.22 o
   4  17   7        5.75        5.11        3.63 o
   5  17   7        1.24        1.96        4.41 o
   6  17   7       25.97       26.78        4.59 o
   7  17   7       14.36       13.84        4.64 o
   8  17   7        3.87        3.30        5.19 o
   9  17   7       28.33       26.37        5.39 o
  10  17   7        0.37        0.62        4.98 o
   0  18   7      147.47      152.41        8.47 o
   1  18   7        7.64        7.96        3.34 o
   2  18   7       59.88       56.63        5.09 o
   3  18   7        5.90        6.64        4.17 o
   4  18   7        4.23        4.39        3.99 o
   5  18   7      131.87      129.86        8.76 o
   6  18   7       32.95       32.69        5.05 o
   7  18   7       24.87       19.55        5.24 o
   8  18   7       42.43       37.32        6.01 o
   9  18   7        2.78        2.85        5.57 o
   0  19   7       78.19       83.10        5.80 o
   1  19   7      186.33      170.74       10.26 o
   2  19   7       49.51       45.92        5.20 o
   3  19   7       33.81       31.39        4.72 o
   4  19   7        3.38        5.26        4.59 o
   5  19   7        1.93        1.33        4.04 o
   6  19   7        6.61        7.61        4.42 o
   7  19   7        9.02        5.46        4.94 o
   8  19   7       11.61        9.23        5.05 o
   9  19   7       24.40       24.77        5.46 o
   0  20   7        4.26        0.95        4.17 o
   1  20   7       55.33       54.45        5.34 o
   2  20   7       40.65       38.20        5.24 o
   3  20   7       73.00       71.43        6.69 o
   4  20   7        1.56        0.57        3.74 o
   5  20   7       61.96       59.76        6.86 o
   6  20   7        9.44       10.52        4.48 o
   7  20   7        7.38        8.50        5.11 o
   8  20   7       25.46       29.02        5.99 o
   0  21   7        2.92        3.04        4.53 o
   1  21   7       16.97       17.56        4.69 o
   2  21   7       13.55       16.86        4.72 o
   3  21   7        4.06        5.10        4.54 o
   4  21   7        0.37        1.23        4.83 o
   5  21   7        3.40        7.45        4.62 o
   6  21   7       21.94       22.58        5.86 o
   7  21   7       27.79       23.36        6.25 o
   0  22   7        3.09        3.47        4.27 o
   1  22   7       37.67       40.60        5.76 o
   2  22   7       -0.56        3.21        4.91 o
   3  22   7       23.49       17.53        5.49 o
   4  22   7       11.44        8.41        5.23 o
   5  22   7        3.16        4.63        4.88 o
   6  22   7        2.26        0.02        4.89 o
   7  22   7        0.77        1.03        5.61 o
   0  23   7       -2.46        1.47        4.41 o
   1  23   7       16.15       16.46        5.68 o
   2  23   7        6.63        2.90        4.97 o
   3  23   7        6.75        8.54        4.88 o
   4  23   7        6.22        5.57        5.08 o
   5  23   7       13.52       15.73        6.08 o
   6  23   7        0.14        1.02        5.48 o
   0  24   7       77.78       82.40        9.24 o
   1  24   7        4.05        3.40        5.62 o
   2  24   7        0.91        0.84        6.16 o
   3  24   7        5.54        4.18        5.44 o
   4  24   7        7.53        6.35        6.54 o
   0  25   7        7.63        6.31        6.41 o
   1  25   7        6.73        7.63        4.84 o
   2  25   7        2.30        0.77        4.82 o
   1   0   8      179.51      170.41        7.17 o
   2   0   8      272.35      298.63       10.31 o
   3   0   8       12.12       14.24        1.75 o
   4   0   8      260.88      253.56       10.13 o
   5   0   8       76.18       74.85        4.06 o
   6   0   8       60.52       58.75        3.80 o
   7   0   8      327.35      336.77       12.55 o
   8   0   8      267.79      263.85       11.12 o
   9   0   8      187.42      197.73        8.64 o
  10   0   8      340.92      324.05       13.47 o
  11   0   8       12.96       14.19        3.51 o
  12   0   8       -0.04        1.40        7.17 o
  13   0   8       13.32        8.51        5.07 o
   0   1   8     1763.11     1867.95       57.75 o
   1   1   8      234.85      238.13        9.16 o
   2   1   8      889.58      927.43       30.19 o
   3   1   8       26.15       25.18        2.26 o
   4   1   8     1165.38     1124.03       39.24 o
   5   1   8      355.63      306.15       13.43 o
   6   1   8       69.50       76.55        3.89 o
   7   1   8       21.87       25.15        2.34 o
   8   1   8       51.69       56.76        3.58 o
   9   1   8        7.46        8.74        2.34 o
  10   1   8       90.66       85.28        5.52 o
  11   1   8       62.20       62.97        5.42 o
  12   1   8       36.64       33.49        5.06 o
  13   1   8       11.83       13.64        4.39 o
   0   2   8      511.41      531.99       18.10 o
   1   2   8     1265.54     1316.95       42.34 o
   2   2   8     1267.85     1296.63       42.32 o
   3   2   8      153.18      158.64        6.44 o
   4   2   8      428.92      402.07       15.40 o
   5   2   8      478.14      421.63       17.47 o
   6   2   8       69.09       74.08        3.90 o
   7   2   8       28.35       31.26        2.62 o
   8   2   8      170.42      154.59        7.69 o
   9   2   8      231.31      234.22        9.89 o
  10   2   8       73.84       83.36        5.06 o
  11   2   8        1.85        0.44        3.59 o
  12   2   8        1.23        3.07        4.15 o
  13   2   8        6.41        9.60        5.11 o
   0   3   8     3475.53     3692.39      111.36 o
   1   3   8     1043.44     1106.27       35.35 o
   2   3   8     1327.69     1378.40       44.88 o
   3   3   8      764.39      812.49       26.57 o
   4   3   8     1201.88     1169.07       40.32 o
   5   3   8      320.43      305.78       12.20 o
   6   3   8      141.27      152.40        6.23 o
   7   3   8        6.70        8.44        2.03 o
   8   3   8      158.18      161.69        6.96 o
   9   3   8      128.37      130.11        6.55 o
  10   3   8       90.56       91.56        5.65 o
  11   3   8       17.75       17.89        4.14 o
  12   3   8       14.76       15.85        4.55 o
  13   3   8       38.13       47.19        5.78 o
   0   4   8        0.20        0.43        1.99 o
   1   4   8      102.91      106.85        4.69 o
   2   4   8      240.18      234.28        9.02 o
   3   4   8     1544.37     1502.24       51.28 o
   4   4   8      494.71      452.05       17.95 o
   5   4   8       62.84       52.15        3.56 o
   6   4   8       91.58       90.48        4.68 o
   7   4   8       11.24       12.62        2.12 o
   8   4   8      174.79      176.90        7.49 o
   9   4   8       56.61       62.68        4.35 o
  10   4   8       70.19       66.19        5.23 o
  11   4   8       19.17       18.10        4.27 o
  12   4   8        9.27        8.26        4.67 o
  13   4   8       11.13       15.84        5.18 o
   0   5   8      405.63      375.60       15.09 o
   1   5   8      361.40      364.28       13.84 o
   2   5   8      423.66      393.83       16.03 o
   3   5   8      824.19      829.84       28.60 o
   4   5   8      747.31      757.13       26.50 o
   5   5   8      373.62      347.01       14.32 o
   6   5   8       74.48       82.61        4.17 o
   7   5   8       42.70       42.51        3.07 o
   8   5   8      279.81      283.26       11.29 o
   9   5   8       26.07       30.69        3.50 o
  10   5   8       98.95      103.70        6.25 o
  11   5   8       18.31       19.75        3.95 o
  12   5   8        8.53       10.68        4.61 o
  13   5   8       19.62       27.60        4.69 o
   0   6   8     1540.81     1517.26       51.59 o
   1   6   8     1250.52     1252.77       42.50 o
   2   6   8      583.70      567.01       20.98 o
   3   6   8     2242.70     2110.69       73.94 o
   4   6   8        8.38       11.57        1.98 o
   5   6   8        5.63        5.31        2.03 o
   6   6   8       11.29       14.61        2.13 o
   7   6   8      164.90      169.90        7.47 o
   8   6   8       63.52       64.59        4.11 o
   9   6   8       86.05       82.56        5.49 o
  10   6   8        6.35        4.63        3.00 o
  11   6   8       39.47       35.38        5.48 o
  12   6   8       12.51       15.01        4.47 o
  13   6   8        7.27        9.77        4.58 o
   0   7   8      604.41      587.91       22.62 o
   1   7   8      623.14      626.44       22.79 o
   2   7   8     1062.22     1005.92       36.95 o
   3   7   8      332.20      319.94       13.14 o
   4   7   8      815.66      794.81       29.94 o
   5   7   8        1.89        1.98        1.94 o
   6   7   8      433.29      450.05       16.74 o
   7   7   8       25.62       25.01        2.88 o
   8   7   8      250.78      273.13       10.58 o
   9   7   8      106.23      107.68        6.23 o
  10   7   8       34.33       37.97        4.00 o
  11   7   8       21.44       19.54        4.44 o
  12   7   8        9.96       10.64        5.06 o
  13   7   8       14.89       18.30        5.13 o
   0   8   8      463.11      513.38       19.03 o
   1   8   8      360.23      368.71       14.86 o
   2   8   8     1331.84     1300.20       47.28 o
   3   8   8       25.24       24.69        2.61 o
   4   8   8       14.14       13.27        2.26 o
   5   8   8       13.47       15.84        2.38 o
   6   8   8       15.42       17.30        2.56 o
   7   8   8       91.73       89.42        5.08 o
   8   8   8       31.34       39.63        3.27 o
   9   8   8       80.48       80.85        5.42 o
  10   8   8       15.59       16.47        4.06 o
  11   8   8       73.19       68.89        6.78 o
  12   8   8       32.57       33.02        5.57 o
  13   8   8       15.59       13.96        5.94 o
   0   9   8      139.27      142.14        7.04 o
   1   9   8       95.51       98.61        5.45 o
   2   9   8        0.60        0.06        2.35 o
   3   9   8      747.98      731.68       27.30 o
   4   9   8      446.01      438.79       17.86 o
   5   9   8       37.65       32.88        3.23 o
   6   9   8      136.66      144.02        6.78 o
   7   9   8       44.39       46.03        3.73 o
   8   9   8       45.28       47.13        3.94 o
   9   9   8       46.64       46.07        4.75 o
  10   9   8       53.73       55.30        5.55 o
  11   9   8        5.07        8.18        4.66 o
  12   9   8       40.95       38.25        6.55 o
   0  10   8       83.36       84.62        4.89 o
   1  10   8      223.82      223.39       10.61 o
   2  10   8       41.03       39.18        3.43 o
   3  10   8      178.43      158.38        8.34 o
   4  10   8       61.56       59.24        4.10 o
   5  10   8      116.02      113.23        6.28 o
   6  10   8      205.20      206.39        9.44 o
   7  10   8       21.27       18.57        3.16 o
   8  10   8       83.22       85.48        5.43 o
   9  10   8       64.36       71.88        5.26 o
  10  10   8       97.07       89.29        6.90 o
  11  10   8       -3.36        0.51        4.17 o
  12  10   8        7.08        8.01        5.45 o
   0  11   8      149.97      150.06        8.42 o
   1  11   8       30.75       29.09        3.13 o
   2  11   8       88.14       85.49        5.23 o
   3  11   8       34.24       38.55        3.28 o
   4  11   8       13.27       10.96        2.67 o
   5  11   8      161.51      163.05        8.09 o
   6  11   8        8.99        9.78        2.83 o
   7  11   8        3.15        3.12        2.95 o
   8  11   8        6.07        4.28        3.44 o
   9  11   8        5.71        2.77        3.45 o
  10  11   8       37.19       34.40        5.10 o
  11  11   8        9.05        9.14        3.90 o
  12  11   8       15.82       16.14        5.52 o
   0  12   8       10.25        6.12        2.77 o
   1  12   8      337.54      336.20       15.02 o
   2  12   8      146.07      150.83        7.58 o
   3  12   8      115.23      106.79        6.00 o
   4  12   8       62.57       64.01        4.50 o
   5  12   8      126.44      128.86        6.82 o
   6  12   8      151.38      146.29        7.89 o
   7  12   8      135.97      139.64        7.57 o
   8  12   8       34.15       36.87        4.48 o
   9  12   8       56.78       57.17        5.58 o
  10  12   8        0.93        2.84        4.35 o
  11  12   8        2.19        1.01        4.29 o
  12  12   8       15.69       12.35        5.36 o
   0  13   8       32.79       37.81        3.51 o
   1  13   8       61.24       61.36        4.43 o
   2  13   8      116.34      119.06        6.49 o
   3  13   8      218.84      221.69       10.00 o
   4  13   8      181.23      170.87        9.27 o
   5  13   8       16.37       14.63        3.09 o
   6  13   8       36.20       44.72        4.00 o
   7  13   8       25.94       23.06        3.79 o
   8  13   8        6.14        5.03        3.69 o
   9  13   8       28.41       26.16        4.93 o
  10  13   8       24.38       23.57        4.41 o
  11  13   8        9.80        7.23        3.93 o
   0  14   8        1.48        1.82        3.00 o
   1  14   8       34.20       32.25        3.48 o
   2  14   8       71.41       75.38        4.90 o
   3  14   8       46.95       50.34        3.92 o
   4  14   8       39.17       43.45        3.95 o
   5  14   8        8.11       10.39        3.24 o
   6  14   8       51.10       55.01        4.70 o
   7  14   8       41.53       41.04        4.50 o
   8  14   8       57.43       56.66        5.48 o
   9  14   8       29.69       24.88        4.85 o
  10  14   8        9.40        5.46        3.80 o
  11  14   8       11.35       18.96        4.67 o
   0  15   8       80.54       76.22        5.16 o
   1  15   8       12.30       10.37        3.02 o
   2  15   8       27.92       22.97        3.40 o
   3  15   8      472.26      464.55       19.42 o
   4  15   8      325.93      315.46       14.50 o
   5  15   8      135.36      140.47        7.74 o
   6  15   8       29.17       29.90        4.34 o
   7  15   8       23.84       28.78        4.15 o
   8  15   8        2.12        2.94        3.94 o
   9  15   8        5.51        7.10        4.38 o
  10  15   8        5.15        7.22        4.13 o
  11  15   8       -0.42        1.14        5.17 o
   0  16   8        1.25        2.57        2.99 o
   1  16   8      147.15      150.43        7.90 o
   2  16   8       21.03       19.92        3.63 o
   3  16   8        3.49        6.43        3.11 o
   4  16   8       45.45       51.53        4.39 o
   5  16   8        2.69        4.65        4.09 o
   6  16   8       60.11       56.14        5.55 o
   7  16   8        5.84        9.04        4.43 o
   8  16   8       -1.20        1.07        4.04 o
   9  16   8       24.64       15.28        4.76 o
  10  16   8        6.24        7.10        4.19 o
   0  17   8       43.13       46.33        3.99 o
   1  17   8       68.21       72.92        5.30 o
   2  17   8       45.70       57.14        4.56 o
   3  17   8      252.37      264.69       12.20 o
   4  17   8        8.43        6.89        3.75 o
   5  17   8       78.40       77.96        6.43 o
   6  17   8       33.63       29.36        5.08 o
   7  17   8       39.12       36.54        5.56 o
   8  17   8       10.19       10.11        5.74 o
   9  17   8        7.93        9.41        4.17 o
  10  17   8       -0.51        0.53        4.15 o
   0  18   8       92.13       94.66        6.20 o
   1  18   8       85.64       86.68        5.96 o
   2  18   8      256.53      240.26       12.67 o
   3  18   8        8.62        9.29        3.70 o
   4  18   8       34.77       40.49        4.67 o
   5  18   8        8.58        7.49        4.13 o
   6  18   8       25.36       22.01        4.99 o
   7  18   8       18.29       15.39        5.04 o
   8  18   8        2.03        2.26        4.29 o
   9  18   8       22.47       21.09        5.53 o
   0  19   8      232.16      223.72       12.10 o
   1  19   8       90.43       96.21        6.42 o
   2  19   8       67.39       74.16        5.87 o
   3  19   8       50.98       57.00        5.69 o
   4  19   8       20.02       18.63        4.45 o
   5  19   8       23.23       29.53        4.81 o
   6  19   8       19.72       20.54        4.73 o
   7  19   8       21.61       18.86        5.31 o
   8  19   8        8.77        6.39        5.21 o
   9  19   8        0.96        2.13        4.72 o
   0  20   8        3.45        0.57        5.39 o
   1  20   8       11.86        9.16        4.07 o
   2  20   8      170.36      164.18       10.69 o
   3  20   8        8.53        8.10        4.46 o
   4  20   8        7.08        6.57        4.37 o
   5  20   8        5.35        3.94        5.00 o
   6  20   8        2.18        1.34        5.27 o
   7  20   8       11.30       10.26        4.86 o
   8  20   8       24.17       21.89        5.67 o
   0  21   8        0.74        0.00        4.14 o
   1  21   8       25.00       22.57        4.77 o
   2  21   8        4.58        6.82        4.83 o
   3  21   8       30.86       28.38        5.53 o
   4  21   8        4.39        2.96        4.65 o
   5  21   8        0.97        0.09        5.07 o
   6  21   8       10.47        6.09        4.99 o
   7  21   8       41.74       37.92        6.70 o
   0  22   8       14.59       17.32        5.06 o
   1  22   8       18.83       18.75        4.73 o
   2  22   8       48.05       42.95        6.28 o
   3  22   8       49.16       43.28        6.81 o
   4  22   8        2.01        2.65        4.65 o
   5  22   8        0.40        3.77        4.75 o
   6  22   8       28.20       29.50        5.95 o
   0  23   8       26.68       30.17        5.60 o
   1  23   8       14.28       18.08        5.88 o
   2  23   8        1.56        1.33        4.47 o
   3  23   8       25.63       25.77        5.90 o
   4  23   8       10.47        9.01        5.51 o
   5  23   8        3.98        4.85        5.73 o
   0  24   8        7.58        5.42        5.45 o
   1  24   8        6.85        7.26        6.13 o
   2  24   8       10.91        7.67        6.69 o
   3  24   8        5.83        3.48        5.24 o
   4  24   8        8.96       13.02        6.21 o
   0  25   8       16.54       17.31        6.57 o
   1  25   8        1.61        2.06        6.17 o
   2  25   8       14.28       13.66        6.17 o
   1   0   9      175.58      173.59        7.22 o
   2   0   9      786.22      874.88       27.20 o
   3   0   9      203.80      193.57        8.17 o
   4   0   9      268.34      262.78       10.39 o
   5   0   9      777.56      775.43       27.69 o
   6   0   9      202.18      202.81        8.55 o
   7   0   9       60.01       63.19        3.54 o
   8   0   9        8.79        4.43        2.13 o
   9   0   9      419.96      419.24       16.82 o
  10   0   9       32.84       31.26        3.94 o
  11   0   9       95.50      102.55        6.69 o
  12   0   9       38.57       34.50        5.61 o
  13   0   9        8.28        6.93        3.80 o
   0   1   9     6024.82     5856.93      190.75 o
   1   1   9      552.53      515.47       19.66 o
   2   1   9      217.95      216.11        8.66 o
   3   1   9     4646.35     4444.61      147.74 o
   4   1   9      173.27      164.96        7.21 o
   5   1   9      391.57      352.93       14.84 o
   6   1   9       70.08       57.35        3.96 o
   7   1   9      290.76      274.41       11.59 o
   8   1   9      188.73      195.50        8.09 o
   9   1   9       69.38       72.66        4.59 o
  10   1   9       18.34       16.21        3.32 o
  11   1   9       15.18       13.84        4.07 o
  12   1   9        2.33        4.63        4.33 o
  13   1   9        4.66        4.04        5.31 o
   0   2   9     1774.94     2013.15       58.57 o
   1   2   9      349.93      367.23       12.90 o
   2   2   9       26.21       14.99        2.40 o
   3   2   9       21.66        9.81        2.14 o
   4   2   9     1044.15     1065.23       35.37 o
   5   2   9      256.63      263.76       10.20 o
   6   2   9       46.93       46.48        3.13 o
   7   2   9      117.91      108.95        5.67 o
   8   2   9       36.17       37.47        2.92 o
   9   2   9      110.24      111.78        5.92 o
  10   2   9        5.82        7.44        3.13 o
  11   2   9       13.87       20.27        4.03 o
  12   2   9       18.82       23.85        4.58 o
  13   2   9       11.79        8.05        5.15 o
   0   3   9     1574.24     1648.04       52.50 o
   1   3   9     2016.35     2032.32       65.80 o
   2   3   9      987.66      955.98       33.93 o
   3   3   9      148.24      129.54        6.16 o
   4   3   9     1532.72     1358.51       51.04 o
   5   3   9      159.44      166.64        7.07 o
   6   3   9      222.88      220.04        9.08 o
   7   3   9       39.11       43.15        3.02 o
   8   3   9       60.15       57.70        3.91 o
   9   3   9       59.54       59.21        4.35 o
  10   3   9       11.12        9.27        3.34 o
  11   3   9        1.52        1.17        3.42 o
  12   3   9        1.01        0.93        4.66 o
  13   3   9        8.77        4.03        5.04 o
   0   4   9       29.57       25.45        2.53 o
   1   4   9      190.31      168.33        7.89 o
   2   4   9      288.77      272.48       11.23 o
   3   4   9      300.65      267.69       11.66 o
   4   4   9       82.38       69.96        4.54 o
   5   4   9       97.47       97.45        4.87 o
   6   4   9        6.38        8.17        2.10 o
   7   4   9       25.80       24.50        2.65 o
   8   4   9       13.44        6.44        2.56 o
   9   4   9       22.27       23.36        3.03 o
  10   4   9       29.95       30.19        4.08 o
  11   4   9       14.72       15.35        4.20 o
  12   4   9       21.10       21.75        4.84 o
  13   4   9       26.58       29.42        6.39 o
   0   5   9       70.52       59.88        4.16 o
   1   5   9      405.24      391.36       15.23 o
   2   5   9      376.23      357.67       14.52 o
   3   5   9      168.08      160.76        7.65 o
   4   5   9      529.80      488.10       19.81 o
   5   5   9       12.94       13.21        2.07 o
   6   5   9       23.38       25.12        2.39 o
   7   5   9      187.21      185.93        8.18 o
   8   5   9      138.61      133.78        6.67 o
   9   5   9      173.30      171.79        8.22 o
  10   5   9       92.76       94.21        6.00 o
  11   5   9        4.30        4.12        3.43 o
  12   5   9       11.12        7.83        4.92 o
  13   5   9       29.17       27.97        5.77 o
   0   6   9      996.93      860.02       34.86 o
   1   6   9      512.72      454.48       19.38 o
   2   6   9      485.22      392.63       18.41 o
   3   6   9      178.58      149.86        7.85 o
   4   6   9       37.15       40.25        2.89 o
   5   6   9      124.16      128.32        6.00 o
   6   6   9       40.52       37.86        3.08 o
   7   6   9       89.22       89.21        4.64 o
   8   6   9       85.17       85.91        4.79 o
   9   6   9        1.53        2.80        2.89 o
  10   6   9       10.32        6.98        3.60 o
  11   6   9        6.38        5.74        4.08 o
  12   6   9       13.30       15.11        4.92 o
  13   6   9        4.90       10.93        5.14 o
   0   7   9        4.68        0.00        2.09 o
   1   7   9       43.51       38.40        3.23 o
   2   7   9      145.26      128.06        6.77 o
   3   7   9      223.72      196.24        9.57 o
   4   7   9       32.92       19.75        2.91 o
   5   7   9       55.21       58.25        3.72 o
   6   7   9        6.61        0.75        2.22 o
   7   7   9       50.07       49.84        3.52 o
   8   7   9        8.16        6.18        2.63 o
   9   7   9       16.74       14.90        3.34 o
  10   7   9       19.86       23.13        4.03 o
  11   7   9       38.69       36.66        5.24 o
  12   7   9       14.94       14.88        4.96 o
  13   7   9        5.34        5.22        5.03 o
   0   8   9     1109.52     1104.62       40.58 o
   1   8   9       81.25       79.30        4.79 o
   2   8   9      174.35      172.44        7.82 o
   3   8   9      113.20      113.86        5.87 o
   4   8   9       61.66       57.55        3.88 o
   5   8   9       29.48       23.97        2.94 o
   6   8   9      190.42      189.82        8.61 o
   7   8   9       54.14       57.38        3.84 o
   8   8   9       32.43       30.03        3.33 o
   9   8   9       79.78       85.09        5.77 o
  10   8   9       13.83       11.73        3.99 o
  11   8   9       26.19       23.05        4.95 o
  12   8   9        0.18        2.23        5.66 o
   0   9   9        7.50        6.05        2.05 o
   1   9   9      458.09      498.20       18.48 o
   2   9   9      106.57      107.46        5.67 o
   3   9   9      277.04      268.93       11.86 o
   4   9   9      296.81      292.08       12.53 o
   5   9   9       66.87       62.34        4.41 o
   6   9   9      104.87      102.86        5.67 o
   7   9   9       64.82       62.30        4.48 o
   8   9   9       22.79       25.78        3.23 o
   9   9   9       23.83       24.18        4.13 o
  10   9   9       13.68       15.59        4.23 o
  11   9   9        7.94        5.80        4.32 o
  12   9   9       48.07       41.91        6.57 o
   0  10   9      201.90      199.37        9.57 o
   1  10   9      289.63      290.46       12.68 o
   2  10   9       50.97       55.62        3.66 o
   3  10   9       14.86       11.79        2.55 o
   4  10   9       52.45       61.02        3.79 o
   5  10   9     1236.35     1188.20       44.43 o
   6  10   9      109.56      103.95        6.06 o
   7  10   9        3.29        3.17        3.08 o
   8  10   9        3.48        0.72        3.24 o
   9  10   9      207.86      207.86       10.65 o
  10  10   9       92.84       90.22        6.76 o
  11  10   9       10.23        7.17        4.25 o
  12  10   9        6.20        7.62        5.12 o
   0  11   9       13.50        2.64        2.63 o
   1  11   9       75.27       80.60        4.89 o
   2  11   9       68.63       66.27        4.60 o
   3  11   9       23.34       21.41        2.86 o
   4  11   9      149.31      149.25        7.36 o
   5  11   9      445.14      446.81       17.94 o
   6  11   9       80.54       75.06        5.23 o
   7  11   9      122.47      108.93        7.02 o
   8  11   9        9.69       10.74        3.33 o
   9  11   9        2.28        0.34        4.35 o
  10  11   9       45.69       51.05        5.36 o
  11  11   9       15.93       15.90        5.07 o
  12  11   9        7.07        7.69        4.59 o
   0  12   9        3.63        2.76        2.41 o
   1  12   9      484.73      480.74       19.22 o
   2  12   9        4.43        1.86        2.68 o
   3  12   9      201.29      200.18        9.34 o
   4  12   9      107.19      108.96        5.83 o
   5  12   9       46.41       48.34        4.04 o
   6  12   9      335.01      340.64       14.72 o
   7  12   9      431.00      424.18       18.81 o
   8  12   9        2.40        1.41        3.30 o
   9  12   9       45.75       48.49        5.17 o
  10  12   9        6.28        2.60        4.36 o
  11  12   9        7.70        7.12        4.32 o
   0  13   9      254.36      267.20       11.73 o
   1  13   9       86.51       91.70        5.24 o
   2  13   9      258.02      257.98       11.43 o
   3  13   9      677.18      650.06       26.33 o
   4  13   9       51.45       46.46        4.20 o
   5  13   9       25.03       24.88        3.56 o
   6  13   9       63.00       65.10        5.07 o
   7  13   9       14.29       15.52        3.49 o
   8  13   9       23.95       21.02        4.26 o
   9  13   9       14.85       16.87        4.05 o
  10  13   9       29.07       28.65        4.91 o
  11  13   9       19.39       19.40        5.41 o
   0  14   9       38.34       44.38        3.63 o
   1  14   9      322.24      313.25       13.80 o
   2  14   9      353.19      351.85       15.29 o
   3  14   9      207.33      207.83        9.83 o
   4  14   9       40.88       42.01        4.07 o
   5  14   9       66.28       65.69        5.14 o
   6  14   9       45.32       45.68        4.81 o
   7  14   9       31.73       29.74        4.60 o
   8  14   9        8.99       11.07        4.16 o
   9  14   9       12.26       13.74        4.80 o
  10  14   9       14.14       12.62        4.70 o
  11  14   9        4.20        2.56        4.53 o
   0  15   9      111.76      111.17        6.42 o
   1  15   9       13.54       10.84        3.37 o
   2  15   9       98.42      103.18        5.89 o
   3  15   9      260.59      252.73       11.55 o
   4  15   9      106.75       98.16        6.76 o
   5  15   9       41.65       46.03        4.39 o
   6  15   9       30.60       23.42        4.19 o
   7  15   9       21.57       19.48        4.22 o
   8  15   9        4.81        5.55        4.34 o
   9  15   9       -1.35        0.66        3.92 o
  10  15   9        2.19        2.58        4.71 o
   0  16   9        1.40        1.52        3.04 o
   1  16   9      157.70      150.87        8.44 o
   2  16   9       23.39       22.24        3.68 o
   3  16   9      240.89      239.17       11.54 o
   4  16   9       94.86       95.59        6.42 o
   5  16   9       45.70       48.65        4.82 o
   6  16   9      109.10      107.88        7.52 o
   7  16   9       50.74       51.72        5.50 o
   8  16   9       15.66       14.51        4.44 o
   9  16   9       50.79       51.71        6.14 o
  10  16   9       24.81       21.82        5.35 o
   0  17   9       66.80       64.40        5.32 o
   1  17   9       41.88       38.04        4.64 o
   2  17   9       11.52        2.85        3.71 o
   3  17   9       45.14       49.07        4.73 o
   4  17   9       22.61       23.45        4.10 o
   5  17   9        1.01        2.56        3.73 o
   6  17   9        6.38        7.74        4.54 o
   7  17   9        7.17        7.35        4.46 o
   8  17   9        5.53        1.48        4.43 o
   9  17   9        4.26        3.99        4.71 o
  10  17   9        3.08        3.56        5.03 o
   0  18   9        2.21        0.96        4.34 o
   1  18   9       25.72       26.79        4.21 o
   2  18   9       23.54       20.43        4.22 o
   3  18   9        7.17        5.28        3.94 o
   4  18   9       13.15       14.37        4.22 o
   5  18   9        7.01        5.60        4.14 o
   6  18   9       37.70       39.22        5.51 o
   7  18   9        9.48        6.91        4.77 o
   8  18   9       33.02       29.08        5.51 o
   9  18   9        5.76        7.77        5.45 o
   0  19   9       25.50       22.37        4.75 o
   1  19   9        8.01        8.08        3.83 o
   2  19   9        1.42        3.74        3.51 o
   3  19   9       16.59       18.73        4.63 o
   4  19   9        2.90        2.21        4.91 o
   5  19   9        1.78        2.01        4.76 o
   6  19   9        8.02        6.25        4.72 o
   7  19   9       41.27       38.62        6.38 o
   8  19   9        0.00        2.01        5.52 o
   0  20   9        5.36        4.82        4.41 o
   1  20   9        3.25        3.25        4.09 o
   2  20   9       40.05       41.80        5.50 o
   3  20   9       19.30       20.15        4.72 o
   4  20   9        1.59        1.49        4.35 o
   5  20   9        0.35        3.57        4.82 o
   6  20   9        7.00        3.64        4.86 o
   7  20   9        4.55        4.94        5.45 o
   8  20   9        5.37        6.06        5.06 o
   0  21   9       12.46        6.05        5.06 o
   1  21   9       45.53       45.66        5.64 o
   2  21   9        7.70        7.03        4.79 o
   3  21   9        8.56        6.77        4.74 o
   4  21   9       24.35       24.69        5.52 o
   5  21   9       45.88       42.82        6.49 o
   6  21   9       13.12       16.77        5.25 o
   7  21   9       58.02       58.04        7.67 o
   0  22   9        3.32        4.21        4.89 o
   1  22   9       11.46       12.58        4.99 o
   2  22   9       31.86       29.72        6.25 o
   3  22   9       23.51       25.54        5.44 o
   4  22   9       13.22       12.60        5.28 o
   5  22   9        9.07        8.00        5.49 o
   6  22   9       11.15        6.36        4.49 o
   0  23   9        0.61        3.07        4.96 o
   1  23   9       26.08       26.80        5.99 o
   2  23   9       13.41       14.84        5.23 o
   3  23   9       92.54       79.68       10.01 o
   4  23   9        8.27       10.67        5.58 o
   5  23   9        6.52        6.80        6.18 o
   0  24   9       36.87       38.03        7.22 o
   1  24   9        5.10        3.89        5.45 o
   2  24   9        7.68        9.25        5.52 o
   3  24   9        0.17        0.73        6.14 o
   4  24   9       11.15        5.70        6.22 o
   0  25   9        1.67        0.75        3.59 o
   1  25   9       26.94       26.10        6.13 o
   1   0  10       -0.07        0.24        1.73 o
   2   0  10      498.34      528.95       17.92 o
   3   0  10       72.83       72.35        3.66 o
   4   0  10      247.89      252.14       10.03 o
   5   0  10       31.58       31.56        2.69 o
   6   0  10        6.90        7.31        2.04 o
   7   0  10        4.83        4.79        2.09 o
   8   0  10       22.26       21.90        2.58 o
   9   0  10       20.66       25.30        3.17 o
  10   0  10       29.08       32.15        3.61 o
  11   0  10        6.26        6.18        3.48 o
  12   0  10       38.80       37.65        5.30 o
  13   0  10        1.70        2.63        4.81 o
   0   1  10       10.48        2.73        2.85 o
   1   1  10      408.39      429.02       14.97 o
   2   1  10      528.18      552.07       18.66 o
   3   1  10      275.22      257.37       10.82 o
   4   1  10      712.75      716.07       25.14 o
   5   1  10      579.09      563.59       21.39 o
   6   1  10       92.86      101.59        4.85 o
   7   1  10       43.69       46.26        3.21 o
   8   1  10        7.96        6.19        2.16 o
   9   1  10       26.67       25.49        3.20 o
  10   1  10      102.66      100.70        5.90 o
  11   1  10       23.39       28.89        4.50 o
  12   1  10        1.95        1.74        4.21 o
  13   1  10       20.86       19.73        5.49 o
   0   2  10     1843.54     1919.18       61.79 o
   1   2  10      105.22       95.27        4.92 o
   2   2  10      168.11      166.02        6.85 o
   3   2  10      166.05      154.49        7.09 o
   4   2  10      327.95      330.31       12.41 o
   5   2  10      121.04      118.07        5.70 o
   6   2  10        2.16        1.42        1.98 o
   7   2  10       30.06       32.77        2.72 o
   8   2  10        0.68        0.13        2.31 o
   9   2  10       81.25       80.94        5.16 o
  10   2  10       29.75       33.51        3.29 o
  11   2  10       14.63       16.19        4.33 o
  12   2  10        8.88        9.28        4.51 o
  13   2  10       30.09       43.22        6.57 o
   0   3  10      466.85      491.21       16.80 o
   1   3  10      880.79      883.47       30.81 o
   2   3  10      151.13      140.21        6.37 o
   3   3  10      258.24      254.63       10.22 o
   4   3  10      478.48      478.52       17.30 o
   5   3  10      443.85      408.52       16.66 o
   6   3  10       55.72       56.75        3.53 o
   7   3  10       14.16       17.81        2.36 o
   8   3  10      119.59      136.27        5.90 o
   9   3  10       70.92       78.08        4.84 o
  10   3  10       32.29       30.55        3.78 o
  11   3  10        1.70        3.07        3.77 o
  12   3  10       15.66       17.16        4.74 o
  13   3  10       14.49       13.22        6.09 o
   0   4  10      550.28      558.77       20.51 o
   1   4  10      598.19      601.41       20.84 o
   2   4  10      560.12      555.94       20.34 o
   3   4  10       65.74       59.92        3.61 o
   4   4  10      380.13      368.66       14.44 o
   5   4  10      258.66      252.06       10.67 o
   6   4  10       55.15       56.44        3.58 o
   7   4  10        2.01        1.90        2.22 o
   8   4  10      118.48      128.13        5.80 o
   9   4  10       27.26       29.80        3.07 o
  10   4  10       11.39       14.04        3.50 o
  11   4  10        0.76        2.08        3.52 o
  12   4  10       15.76       15.16        5.14 o
  13   4  10       33.83       37.07        6.31 o
   0   5  10     6359.31     6163.49      205.00 o
   1   5  10     2060.44     2073.07       67.64 o
   2   5  10     2039.86     1847.73       68.23 o
   3   5  10     2430.76     2347.62       80.19 o
   4   5  10       71.81       68.85        4.03 o
   5   5  10       25.92       25.43        2.56 o
   6   5  10       47.89       48.42        3.37 o
   7   5  10       46.05       53.92        3.37 o
   8   5  10       65.68       69.36        4.08 o
   9   5  10      104.86      109.58        6.11 o
  10   5  10       36.58       35.97        4.20 o
  11   5  10       40.64       38.07        4.92 o
  12   5  10       19.64       14.17        4.94 o
  13   5  10       11.01        8.57        6.29 o
   0   6  10      150.19      146.85        6.70 o
   1   6  10      149.01      155.58        6.86 o
   2   6  10      173.81      162.92        7.78 o
   3   6  10       51.86       52.07        3.43 o
   4   6  10        7.07        4.21        2.01 o
   5   6  10       55.24       62.14        3.58 o
   6   6  10       37.84       38.50        3.19 o
   7   6  10      178.59      176.47        7.88 o
   8   6  10       30.22       33.41        2.98 o
   9   6  10       89.33       91.26        5.54 o
  10   6  10       33.37       35.36        4.17 o
  11   6  10       85.17       80.68        6.75 o
  12   6  10       24.81       16.25        5.64 o
  13   6  10       23.43       23.01        6.38 o
   0   7  10       28.00       25.78        2.80 o
   1   7  10       40.53       39.02        3.16 o
   2   7  10      339.87      330.60       13.93 o
   3   7  10      310.40      276.53       12.82 o
   4   7  10      247.97      222.31       10.57 o
   5   7  10       87.98       86.20        4.88 o
   6   7  10       20.05       27.45        2.74 o
   7   7  10      117.20      119.47        6.00 o
   8   7  10       92.29       93.21        5.51 o
   9   7  10      142.96      150.55        7.62 o
  10   7  10       91.85       81.67        6.58 o
  11   7  10        2.46        1.45        4.20 o
  12   7  10       76.72       72.32        7.92 o
   0   8  10        1.90        2.17        1.94 o
   1   8  10       15.24       19.36        2.51 o
   2   8  10       10.67       13.45        2.28 o
   3   8  10      647.43      675.25       24.52 o
   4   8  10      253.44      248.72       10.84 o
   5   8  10      545.83      537.41       20.98 o
   6   8  10       20.85       21.66        2.75 o
   7   8  10      262.57      257.31       11.29 o
   8   8  10       63.31       72.25        4.48 o
   9   8  10       68.00       62.16        5.36 o
  10   8  10        2.73        1.44        3.95 o
  11   8  10        6.36        7.77        3.99 o
  12   8  10       12.79       17.50        5.28 o
   0   9  10      498.19      519.57       20.84 o
   1   9  10      325.91      326.21       13.97 o
   2   9  10       95.38       83.82        5.36 o
   3   9  10      374.19      364.19       15.80 o
   4   9  10       56.64       56.57        3.72 o
   5   9  10       27.90       26.14        3.07 o
   6   9  10      124.88      126.68        6.49 o
   7   9  10       86.53       83.84        5.32 o
   8   9  10       48.83       48.41        4.53 o
   9   9  10       41.36       39.84        4.55 o
  10   9  10        8.09        5.72        3.90 o
  11   9  10       24.92       23.59        4.85 o
  12   9  10        7.82        6.22        4.67 o
   0  10  10       24.14       25.34        3.05 o
   1  10  10      159.86      171.50        8.03 o
   2  10  10       28.05       27.80        2.92 o
   3  10  10      251.85      261.31       11.37 o
   4  10  10      139.68      145.58        6.87 o
   5  10  10       40.34       40.91        3.53 o
   6  10  10       76.84       73.51        4.94 o
   7  10  10      354.15      336.15       15.07 o
   8  10  10       19.08       20.88        3.64 o
   9  10  10       38.71       41.96        4.78 o
  10  10  10       12.18        7.57        4.16 o
  11  10  10       18.22       15.66        4.31 o
  12  10  10        1.98        0.09        4.85 o
   0  11  10       65.06       63.02        4.57 o
   1  11  10       15.75       19.83        2.76 o
   2  11  10      189.73      184.84        9.04 o
   3  11  10      147.47      146.34        7.30 o
   4  11  10        2.95        3.91        2.12 o
   5  11  10       55.43       50.85        4.37 o
   6  11  10        8.41        7.21        2.90 o
   7  11  10       81.44       83.34        5.58 o
   8  11  10       18.20       18.49        3.62 o
   9  11  10        7.22        5.75        3.73 o
  10  11  10        8.01        8.51        4.34 o
  11  11  10       34.72       32.27        5.33 o
  12  11  10        8.65       13.59        5.92 o
   0  12  10       28.52       22.88        3.30 o
   1  12  10      436.78      411.54       18.01 o
   2  12  10      117.23      114.34        6.41 o
   3  12  10       35.06       39.72        3.35 o
   4  12  10       36.60       34.63        3.56 o
   5  12  10      167.73      167.01        8.54 o
   6  12  10       21.74       19.03        3.48 o
   7  12  10       87.10       92.37        6.06 o
   8  12  10      175.03      180.49        9.76 o
   9  12  10       43.79       39.59        4.97 o
  10  12  10        5.12        6.21        3.92 o
  11  12  10        9.99        5.92        4.67 o
   0  13  10       47.60       48.40        4.05 o
   1  13  10      296.59      282.17       13.28 o
   2  13  10      103.43      106.48        6.06 o
   3  13  10       94.09      100.10        5.71 o
   4  13  10      328.29      323.94       13.59 o
   5  13  10       47.35       52.89        4.38 o
   6  13  10       11.37       10.26        3.51 o
   7  13  10       -0.27        1.10        4.34 o
   8  13  10        2.55        6.75        3.90 o
   9  13  10       11.50       11.92        4.28 o
  10  13  10        6.82        7.07        3.66 o
  11  13  10       28.53       22.03        5.09 o
   0  14  10       33.88       42.65        3.48 o
   1  14  10       79.73       85.53        5.36 o
   2  14  10      206.91      217.25        9.88 o
   3  14  10       32.83       32.11        3.67 o
   4  14  10      231.74      220.95       10.85 o
   5  14  10       45.16       43.06        4.39 o
   6  14  10      133.61      148.92        7.98 o
   7  14  10       51.07       50.66        5.07 o
   8  14  10       15.43       11.08        4.08 o
   9  14  10       14.53       12.61        4.63 o
  10  14  10       60.05       58.28        6.45 o
  11  14  10        4.16        3.31        5.54 o
   0  15  10       14.39       11.70        3.25 o
   1  15  10      259.34      259.62       12.04 o
   2  15  10      172.56      173.85        9.09 o
   3  15  10       18.82       18.61        3.19 o
   4  15  10      241.01      242.90       11.26 o
   5  15  10      150.56      155.71        8.70 o
   6  15  10       34.03       32.71        4.73 o
   7  15  10       17.86       16.02        4.27 o
   8  15  10        5.58        6.78        4.69 o
   9  15  10       11.14        8.04        4.54 o
  10  15  10       28.84       27.15        5.52 o
   0  16  10       90.59       92.33        6.01 o
   1  16  10      143.49      156.61        7.79 o
   2  16  10      204.60      212.20       10.21 o
   3  16  10      309.54      307.60       14.02 o
   4  16  10       69.33       76.36        5.70 o
   5  16  10       11.11       11.38        3.68 o
   6  16  10       40.34       41.04        4.87 o
   7  16  10       66.60       63.61        6.34 o
   8  16  10       13.36        8.47        4.64 o
   9  16  10       12.91       15.24        4.57 o
  10  16  10       23.88       19.76        5.25 o
   0  17  10      102.03      102.94        6.60 o
   1  17  10      108.27      115.33        6.92 o
   2  17  10      252.94      251.95       12.48 o
   3  17  10       66.99       74.78        5.53 o
   4  17  10       24.08       28.10        4.03 o
   5  17  10        2.42        2.92        4.03 o
   6  17  10       50.99       54.62        5.68 o
   7  17  10        6.85        3.65        4.69 o
   8  17  10       23.56       18.69        4.85 o
   9  17  10       -6.72        0.09        4.08 o
   0  18  10       29.38       31.55        4.45 o
   1  18  10        5.55        7.25        3.47 o
   2  18  10       65.71       63.99        5.92 o
   3  18  10      112.23      111.59        7.55 o
   4  18  10       11.43       12.86        4.26 o
   5  18  10       65.85       64.48        6.44 o
   6  18  10       21.01       22.18        4.71 o
   7  18  10        6.05        0.61        5.17 o
   8  18  10       33.99       33.58        5.54 o
   9  18  10       26.67       30.13        5.45 o
   0  19  10        0.95        0.26        4.84 o
   1  19  10       21.70       22.05        4.40 o
   2  19  10       50.90       50.09        5.88 o
   3  19  10       10.96       15.72        4.26 o
   4  19  10       20.48       26.60        4.63 o
   5  19  10        1.06        1.54        4.78 o
   6  19  10        7.11       10.81        5.34 o
   7  19  10       11.79       10.67        4.07 o
   8  19  10        9.26       11.86        4.94 o
   0  20  10       32.65       32.14        5.29 o
   1  20  10        4.75        4.00        4.43 o
   2  20  10        0.95        0.58        4.36 o
   3  20  10        4.05        2.19        4.64 o
   4  20  10        5.64        6.02        4.47 o
   5  20  10        4.31        5.53        4.94 o
   6  20  10        1.20        2.60        4.93 o
   7  20  10        0.87        2.57        4.95 o
   8  20  10       25.89       30.80        5.54 o
   0  21  10        1.03        0.83        4.26 o
   1  21  10       16.65       16.13        4.82 o
   2  21  10        9.54       11.65        4.87 o
   3  21  10       12.57        8.35        4.83 o
   4  21  10       17.93       14.96        5.34 o
   5  21  10       31.30       27.15        5.82 o
   6  21  10        6.65        7.18        5.62 o
   7  21  10       41.73       35.79        6.87 o
   0  22  10        2.01        0.00        5.92 o
   1  22  10       -0.34        0.27        5.36 o
   2  22  10       12.20        8.76        5.61 o
   3  22  10        8.43        4.18        4.91 o
   4  22  10        3.14        1.74        4.99 o
   5  22  10        1.28        1.97        5.41 o
   6  22  10       39.85       39.70        6.66 o
   0  23  10       15.86       12.74        4.75 o
   1  23  10       23.11       23.18        6.05 o
   2  23  10        7.93        9.89        5.49 o
   3  23  10       22.39       25.14        5.63 o
   4  23  10        4.72        3.58        5.51 o
   5  23  10        0.79        1.07        5.20 o
   0  24  10       -2.65        1.30        5.24 o
   1  24  10       -0.72        0.75        6.03 o
   2  24  10       11.49        8.79        6.15 o
   3  24  10       24.54       22.06        6.37 o
   0  25  10       33.77       39.14        7.37 o
   1   0  11       78.30       75.14        4.14 o
   2   0  11      198.54      205.75        8.46 o
   3   0  11       23.54       22.82        2.29 o
   4   0  11      245.07      219.14        9.84 o
   5   0  11      167.54      161.39        7.59 o
   6   0  11      332.66      332.50       13.74 o
   7   0  11       74.74       78.50        4.24 o
   8   0  11       76.93       87.03        4.33 o
   9   0  11        6.28        8.52        2.73 o
  10   0  11       15.98       16.58        2.94 o
  11   0  11        7.61        8.35        3.88 o
  12   0  11       77.06       71.27        7.66 o
  13   0  11        2.75        0.60        5.39 o
   0   1  11       10.86       12.18        2.09 o
   1   1  11      258.64      268.39       10.19 o
   2   1  11      102.46      104.62        4.96 o
   3   1  11       16.52       18.40        1.99 o
   4   1  11      182.78      181.83        7.80 o
   5   1  11       35.50       33.52        2.90 o
   6   1  11       90.03       91.02        4.82 o
   7   1  11       54.27       58.77        3.50 o
   8   1  11       16.51       19.02        2.65 o
   9   1  11       86.04       92.08        5.12 o
  10   1  11        7.26        3.81        3.22 o
  11   1  11        6.57        7.73        3.56 o
  12   1  11       16.93       19.35        4.72 o
  13   1  11        8.94       12.01        4.61 o
   0   2  11      405.48      395.73       15.08 o
   1   2  11      222.53      220.58        9.21 o
   2   2  11      769.79      787.07       26.79 o
   3   2  11      155.09      162.28        6.82 o
   4   2  11       99.39       94.55        4.98 o
   5   2  11       79.23       82.34        4.27 o
   6   2  11       11.79       11.03        2.22 o
   7   2  11       59.24       57.93        3.70 o
   8   2  11      116.47      119.33        5.83 o
   9   2  11        7.52        8.76        2.59 o
  10   2  11       26.99       27.74        3.62 o
  11   2  11        9.90       12.13        3.63 o
  12   2  11       60.85       58.54        6.89 o
  13   2  11        3.99        6.30        4.35 o
   0   3  11       53.91       52.31        3.33 o
   1   3  11      690.14      725.91       24.84 o
   2   3  11       29.36       27.05        2.56 o
   3   3  11      531.88      541.14       19.60 o
   4   3  11       61.21       60.44        3.65 o
   5   3  11      506.93      493.50       19.34 o
   6   3  11       76.26       78.61        4.38 o
   7   3  11       46.85       46.69        3.45 o
   8   3  11       45.34       50.92        3.47 o
   9   3  11       46.04       44.55        3.85 o
  10   3  11       23.01       25.56        3.64 o
  11   3  11       24.86       24.58        4.12 o
  12   3  11       53.46       58.80        5.88 o
  13   3  11        1.16        3.77        6.31 o
   0   4  11      987.82      936.18       34.45 o
   1   4  11      111.38      115.74        5.37 o
   2   4  11      734.46      707.93       26.26 o
   3   4  11      395.29      367.76       15.34 o
   4   4  11      370.08      369.48       14.53 o
   5   4  11      208.25      206.97        8.98 o
   6   4  11       10.86       12.13        2.26 o
   7   4  11      304.12      319.06       12.57 o
   8   4  11       48.32       52.90        3.57 o
   9   4  11      290.73      295.60       12.53 o
  10   4  11       68.24       67.35        5.09 o
  11   4  11       13.87       14.87        3.77 o
  12   4  11        4.36        4.93        4.49 o
  13   4  11      144.24      142.92       11.63 o
   0   5  11      365.87      354.04       14.41 o
   1   5  11     1040.37     1007.37       36.90 o
   2   5  11      336.21      359.14       13.24 o
   3   5  11     1016.81      992.53       35.82 o
   4   5  11      349.84      346.69       14.03 o
   5   5  11       56.90       53.72        3.63 o
   6   5  11      138.87      146.50        6.62 o
   7   5  11        7.31        8.14        2.21 o
   8   5  11       16.21       22.39        2.84 o
   9   5  11        9.26       12.17        2.68 o
  10   5  11        7.61        7.64        3.20 o
  11   5  11       66.17       62.10        6.00 o
  12   5  11        4.55        5.89        5.60 o
  13   5  11        2.23        1.62        4.37 o
   0   6  11       55.57       54.01        3.80 o
   1   6  11      455.30      465.23       17.85 o
   2   6  11      127.55      120.28        6.30 o
   3   6  11      659.83      677.86       24.92 o
   4   6  11      123.63      110.27        6.19 o
   5   6  11       -0.17        0.48        2.11 o
   6   6  11       52.25       52.87        3.69 o
   7   6  11       55.78       53.44        3.72 o
   8   6  11      307.81      306.24       12.85 o
   9   6  11        1.44        3.51        2.80 o
  10   6  11       44.29       45.03        4.73 o
  11   6  11       67.99       72.47        6.22 o
  12   6  11       65.11       66.14        7.44 o
  13   6  11       21.94       31.43        4.84 o
   0   7  11      204.22      186.09        9.40 o
   1   7  11      375.61      376.81       15.27 o
   2   7  11     1434.08     1346.65       51.17 o
   3   7  11      294.05      309.28       12.60 o
   4   7  11      383.51      420.24       15.59 o
   5   7  11      250.37      231.49       10.84 o
   6   7  11      172.50      171.17        8.02 o
   7   7  11      163.69      170.96        7.70 o
   8   7  11       46.45       46.35        3.83 o
   9   7  11        7.68        7.82        2.96 o
  10   7  11        4.61        7.06        3.73 o
  11   7  11       32.52       37.42        5.24 o
  12   7  11       12.53       13.47        4.89 o
   0   8  11        7.63       12.89        2.19 o
   1   8  11      119.56      111.51        6.21 o
   2   8  11       24.37       29.30        2.80 o
   3   8  11      221.55      220.28        9.91 o
   4   8  11        0.93        0.38        2.33 o
   5   8  11      116.60      117.84        6.10 o
   6   8  11      383.90      362.28       15.59 o
   7   8  11       26.05       25.86        2.95 o
   8   8  11        7.95        7.85        3.00 o
   9   8  11        2.74        1.33        3.64 o
  10   8  11        8.90        9.83        3.74 o
  11   8  11        8.74        5.70        4.34 o
  12   8  11       26.34       30.24        6.22 o
   0   9  11       13.53       11.21        2.48 o
   1   9  11       30.51       34.46        3.23 o
   2   9  11      263.03      262.41       11.62 o
   3   9  11      108.44       99.56        5.80 o
   4   9  11      284.50      302.64       12.19 o
   5   9  11       88.75       88.11        5.18 o
   6   9  11       14.80       16.04        2.81 o
   7   9  11       57.52       55.17        4.13 o
   8   9  11       82.22       96.53        5.59 o
   9   9  11       16.26       17.43        3.92 o
  10   9  11       36.25       33.36        4.76 o
  11   9  11       27.91       27.95        5.61 o
  12   9  11       69.98       61.53        7.73 o
   0  10  11       41.73       40.15        3.47 o
   1  10  11      245.91      236.19       11.14 o
   2  10  11      135.03      134.29        6.93 o
   3  10  11        8.61        9.82        2.45 o
   4  10  11       17.95       19.20        2.70 o
   5  10  11       81.42       77.97        5.06 o
   6  10  11       24.70       25.91        3.32 o
   7  10  11       49.67       44.28        4.16 o
   8  10  11        7.09        5.31        3.18 o
   9  10  11        6.92        5.16        3.52 o
  10  10  11        1.59        0.97        4.12 o
  11  10  11        6.87        3.67        4.69 o
  12  10  11        0.44        4.35        4.39 o
   0  11  11       60.53       66.75        4.17 o
   1  11  11      439.11      416.57       17.88 o
   2  11  11       53.41       57.58        3.93 o
   3  11  11       53.38       53.99        3.97 o
   4  11  11       34.55       37.41        3.26 o
   5  11  11       55.39       60.34        4.19 o
   6  11  11      113.17      114.98        6.45 o
   7  11  11      136.40      140.22        7.50 o
   8  11  11       78.47       88.45        5.94 o
   9  11  11        9.79       10.94        3.81 o
  10  11  11       15.97       19.56        4.47 o
  11  11  11       11.06       13.11        4.17 o
  12  11  11        6.42        4.28        4.82 o
   0  12  11      139.22      134.49        7.17 o
   1  12  11      190.54      201.31        9.16 o
   2  12  11      294.53      293.07       12.93 o
   3  12  11      120.74      125.02        6.55 o
   4  12  11        4.04        1.66        3.02 o
   5  12  11        8.59        6.99        2.95 o
   6  12  11       17.55       15.85        3.48 o
   7  12  11        9.69       12.42        3.50 o
   8  12  11       25.52       25.05        4.24 o
   9  12  11       33.69       28.28        4.74 o
  10  12  11       21.90       18.70        4.64 o
  11  12  11        7.01        8.16        6.15 o
   0  13  11       21.45       21.16        3.35 o
   1  13  11      120.17      130.88        6.81 o
   2  13  11       44.76       44.00        3.98 o
   3  13  11       14.64       12.66        2.97 o
   4  13  11       40.76       36.03        3.94 o
   5  13  11       32.51       32.37        3.86 o
   6  13  11       20.91       23.69        3.64 o
   7  13  11       36.48       42.78        4.61 o
   8  13  11        1.60        3.08        4.11 o
   9  13  11        4.77        1.88        3.98 o
  10  13  11       52.81       51.38        5.71 o
  11  13  11        1.89        0.54        4.40 o
   0  14  11       81.74       82.69        5.44 o
   1  14  11      129.06      140.01        7.33 o
   2  14  11       92.06       96.27        5.74 o
   3  14  11      138.07      137.89        7.27 o
   4  14  11       78.81       89.39        5.42 o
   5  14  11       16.86       19.26        3.43 o
   6  14  11       29.50       37.22        4.38 o
   7  14  11       13.89       10.91        3.89 o
   8  14  11        5.90        4.74        3.68 o
   9  14  11        7.85        7.84        3.92 o
  10  14  11       12.19        9.32        4.72 o
  11  14  11       10.53       10.81        4.49 o
   0  15  11       46.37       41.00        4.20 o
   1  15  11      116.95      119.24        7.09 o
   2  15  11       51.00       51.88        4.71 o
   3  15  11      229.28      217.64       10.66 o
   4  15  11       15.71       16.54        3.38 o
   5  15  11       62.35       63.44        5.23 o
   6  15  11        4.84        4.80        4.28 o
   7  15  11        3.53        4.80        4.09 o
   8  15  11       42.28       38.33        5.40 o
   9  15  11       10.75        8.47        4.03 o
  10  15  11       43.76       36.69        5.70 o
   0  16  11       37.23       35.79        4.40 o
   1  16  11       19.88       20.48        3.44 o
   2  16  11       37.35       41.11        4.13 o
   3  16  11       36.28       36.26        4.35 o
   4  16  11        3.27        2.03        3.64 o
   5  16  11       83.78       80.44        6.40 o
   6  16  11        2.15        2.12        3.72 o
   7  16  11        7.36        7.48        4.20 o
   8  16  11        2.82        2.74        4.15 o
   9  16  11        6.15        4.68        4.56 o
  10  16  11       24.00       18.96        5.14 o
   0  17  11       40.55       38.46        4.19 o
   1  17  11      168.96      165.42        9.29 o
   2  17  11        1.78        3.41        3.77 o
   3  17  11       75.47       74.46        5.94 o
   4  17  11       34.83       28.71        4.68 o
   5  17  11        6.70        8.01        3.97 o
   6  17  11        4.22        3.75        3.85 o
   7  17  11       14.52       15.12        4.58 o
   8  17  11       40.11       33.99        5.78 o
   9  17  11       17.01       15.79        4.93 o
   0  18  11       12.96       18.00        4.24 o
   1  18  11      183.93      182.14       10.45 o
   2  18  11       51.39       48.97        5.36 o
   3  18  11       48.56       48.18        5.47 o
   4  18  11        4.31        5.84        4.59 o
   5  18  11       31.97       37.39        4.82 o
   6  18  11       24.81       25.99        5.32 o
   7  18  11        8.64        5.06        4.63 o
   8  18  11       13.25       16.16        4.60 o
   9  18  11        0.06        0.19        4.90 o
   0  19  11       71.31       70.27        6.43 o
   1  19  11       32.26       29.62        4.96 o
   2  19  11       59.00       58.20        5.99 o
   3  19  11       43.53       42.43        5.32 o
   4  19  11       11.51        9.02        4.57 o
   5  19  11       15.57       17.34        4.62 o
   6  19  11       41.08       38.09        6.29 o
   7  19  11       36.78       38.58        5.81 o
   8  19  11       71.47       64.34        8.07 o
   0  20  11      126.72      111.68        9.20 o
   1  20  11        3.18        2.41        4.52 o
   2  20  11       33.34       37.17        5.26 o
   3  20  11        7.48        6.91        4.33 o
   4  20  11       14.53       13.99        4.59 o
   5  20  11       18.03       19.11        5.19 o
   6  20  11        7.99        5.92        4.79 o
   7  20  11        9.23        8.76        5.52 o
   0  21  11        8.52       11.82        4.92 o
   1  21  11       15.53       14.86        4.86 o
   2  21  11       -1.49        2.59        4.17 o
   3  21  11        0.15        0.16        4.72 o
   4  21  11       25.73       22.24        5.47 o
   5  21  11        5.68        3.71        5.46 o
   6  21  11       18.45       20.57        5.70 o
   7  21  11        4.78        4.87        6.84 o
   0  22  11        2.10        0.80        5.35 o
   1  22  11        5.70        6.74        5.51 o
   2  22  11        2.66        1.77        5.15 o
   3  22  11       23.16       26.41        5.56 o
   4  22  11       -0.13        0.19        5.12 o
   5  22  11       14.09       14.96        6.14 o
   6  22  11       -0.33        1.68        6.53 o
   0  23  11        8.21        7.78        5.93 o
   1  23  11       -1.11        0.47        4.32 o
   2  23  11        0.49        0.14        4.15 o
   3  23  11       15.73       16.56        5.91 o
   4  23  11        1.28        1.37        5.65 o
   5  23  11       11.14       12.86        5.99 o
   0  24  11        2.16        7.89        5.96 o
   1  24  11        4.10        1.70        5.29 o
   2  24  11        3.29        7.61        6.40 o
   3  24  11        0.30        0.20        6.22 o
   0   0  12     4388.29     4417.71      141.67 o
   1   0  12      230.95      237.47        9.84 o
   2   0  12       10.32       10.92        1.97 o
   3   0  12       98.72       99.68        5.03 o
   4   0  12      671.81      634.35       24.61 o
   5   0  12      213.99      205.27        9.44 o
   6   0  12        3.58        0.11        2.35 o
   7   0  12       39.41       36.88        3.34 o
   8   0  12       38.62       33.81        3.47 o
   9   0  12       19.46       17.99        3.21 o
  10   0  12      164.41      160.35        8.79 o
  11   0  12        4.76        4.81        3.14 o
  12   0  12       31.36       30.98        5.70 o
  13   0  12        3.87        4.69        7.28 o
   0   1  12      963.89      949.01       33.88 o
   1   1  12      254.43      231.97       10.11 o
   2   1  12      137.18      141.61        6.29 o
   3   1  12       62.76       62.49        3.66 o
   4   1  12      178.27      172.91        7.88 o
   5   1  12      278.93      261.76       11.49 o
   6   1  12      264.62      267.99       11.34 o
   7   1  12      224.68      223.47        9.74 o
   8   1  12      143.52      159.96        6.99 o
   9   1  12       67.24       66.01        4.64 o
  10   1  12       23.49       28.03        3.48 o
  11   1  12       23.07       23.35        4.08 o
  12   1  12        0.44        1.14        4.67 o
  13   1  12       34.64       38.88        6.57 o
   0   2  12      753.15      804.67       25.90 o
   1   2  12       37.30       36.42        2.80 o
   2   2  12       89.83      102.66        4.61 o
   3   2  12       24.67       25.42        2.33 o
   4   2  12      333.98      332.41       13.19 o
   5   2  12      299.03      299.06       12.27 o
   6   2  12        9.14        7.25        2.20 o
   7   2  12      183.92      180.00        8.36 o
   8   2  12       42.34       40.66        3.50 o
   9   2  12       19.47       16.62        3.07 o
  10   2  12       25.61       25.23        3.80 o
  11   2  12        8.34        9.31        3.96 o
  12   2  12        6.77        4.63        3.89 o
  13   2  12       38.07       29.26        6.97 o
   0   3  12      851.36      868.26       30.99 o
   1   3  12      198.86      167.29        8.40 o
   2   3  12       80.75       67.93        4.33 o
   3   3  12       82.42       82.98        4.44 o
   4   3  12      281.40      269.94       11.53 o
   5   3  12      229.39      224.46        9.80 o
   6   3  12       27.80       26.49        2.79 o
   7   3  12       22.08       22.99        2.74 o
   8   3  12       45.83       46.86        3.62 o
   9   3  12      194.17      190.25        9.22 o
  10   3  12       24.64       23.46        3.75 o
  11   3  12       35.51       35.40        4.56 o
  12   3  12       17.53       16.25        5.13 o
  13   3  12       14.14       17.83        5.31 o
   0   4  12       97.79       72.45        5.32 o
   1   4  12      404.39      391.96       15.73 o
   2   4  12       99.67       96.17        5.12 o
   3   4  12      107.83       94.79        5.45 o
   4   4  12       12.76       11.90        2.20 o
   5   4  12      397.56      367.17       15.77 o
   6   4  12       28.37       27.65        2.90 o
   7   4  12      127.54      127.26        6.42 o
   8   4  12       69.83       76.45        4.47 o
   9   4  12      119.19      116.90        6.56 o
  10   4  12       35.01       31.60        4.12 o
  11   4  12        9.73        8.51        3.99 o
  12   4  12       65.99       54.47        7.09 o
  13   4  12       -6.72        1.97        5.91 o
   0   5  12      580.90      542.38       22.13 o
   1   5  12      226.39      186.97        9.68 o
   2   5  12      154.26      140.14        7.25 o
   3   5  12      113.75      100.05        5.89 o
   4   5  12       71.41       73.71        4.15 o
   5   5  12      159.40      148.04        7.65 o
   6   5  12       90.72       88.78        5.10 o
   7   5  12       28.25       31.71        2.97 o
   8   5  12       27.14       24.46        3.06 o
   9   5  12       73.77       68.66        5.08 o
  10   5  12        5.55        4.10        3.28 o
  11   5  12       36.58       38.13        4.74 o
  12   5  12        6.14        4.93        4.57 o
   0   6  12        8.85        9.28        2.09 o
   1   6  12      221.46      235.65        9.90 o
   2   6  12       65.35       56.11        4.09 o
   3   6  12       36.41       36.57        3.10 o
   4   6  12      103.19      102.19        5.51 o
   5   6  12      161.41      158.27        7.80 o
   6   6  12       53.81       57.68        3.79 o
   7   6  12       26.97       26.53        2.98 o
   8   6  12       86.06       86.11        5.20 o
   9   6  12       24.89       24.17        3.67 o
  10   6  12        3.11        5.14        3.49 o
  11   6  12        2.45        0.41        3.93 o
  12   6  12        5.43        1.98        4.26 o
   0   7  12      240.38      222.01       10.78 o
   1   7  12       50.38       48.50        3.57 o
   2   7  12      636.77      579.37       24.68 o
   3   7  12      668.02      654.21       25.42 o
   4   7  12      218.99      223.41        9.89 o
   5   7  12        8.11        8.61        2.39 o
   6   7  12       29.15       27.69        3.02 o
   7   7  12       74.75       63.35        4.69 o
   8   7  12       11.31        9.07        3.22 o
   9   7  12       22.18       23.31        3.73 o
  10   7  12        0.13        0.09        3.53 o
  11   7  12        5.68        6.62        3.96 o
  12   7  12        5.85        2.76        4.32 o
   0   8  12       66.28       60.49        4.49 o
   1   8  12       79.62       74.38        5.00 o
   2   8  12       63.31       74.33        4.33 o
   3   8  12      109.60      117.71        6.02 o
   4   8  12      183.37      173.63        8.67 o
   5   8  12      114.68      113.31        5.90 o
   6   8  12        8.49        6.18        2.61 o
   7   8  12       12.55       11.40        2.70 o
   8   8  12       75.31       84.65        5.16 o
   9   8  12       -0.23        0.56        3.23 o
  10   8  12        2.80        2.15        3.94 o
  11   8  12        7.08        5.55        4.59 o
  12   8  12       61.01       60.30        7.02 o
   0   9  12       -0.18        3.54        2.35 o
   1   9  12      144.82      142.91        7.44 o
   2   9  12      392.36      378.00       16.28 o
   3   9  12      180.87      176.50        8.84 o
   4   9  12       55.57       46.76        3.95 o
   5   9  12      776.48      721.06       29.11 o
   6   9  12       65.49       62.63        4.51 o
   7   9  12      184.25      172.50        8.77 o
   8   9  12       98.39      103.15        6.25 o
   9   9  12       13.62       15.31        3.93 o
  10   9  12       46.08       44.96        5.16 o
  11   9  12        5.81        6.30        4.33 o
  12   9  12       24.01       17.58        6.14 o
   0  10  12      330.23      315.92       14.35 o
   1  10  12      148.04      148.96        7.65 o
   2  10  12       14.04       13.98        2.62 o
   3  10  12      149.86      158.10        7.38 o
   4  10  12       50.93       52.93        3.82 o
   5  10  12       49.57       59.22        4.06 o
   6  10  12       79.01       73.04        5.13 o
   7  10  12       19.63       18.83        3.36 o
   8  10  12        4.86        6.07        3.71 o
   9  10  12        3.36        1.87        3.43 o
  10  10  12        5.08        5.68        3.93 o
  11  10  12       11.79       13.17        4.20 o
  12  10  12        9.63        9.97        5.83 o
   0  11  12     1138.81     1093.93       40.95 o
   1  11  12      355.76      362.18       15.38 o
   2  11  12       59.76       59.38        4.31 o
   3  11  12       58.85       64.96        4.16 o
   4  11  12       89.60       83.81        5.19 o
   5  11  12      214.60      200.66       10.19 o
   6  11  12        2.91        0.69        3.13 o
   7  11  12      193.30      183.27       10.10 o
   8  11  12       32.92       39.24        4.48 o
   9  11  12       50.20       39.58        5.20 o
  10  11  12       70.64       73.54        6.74 o
  11  11  12        0.64        2.92        4.04 o
   0  12  12      205.92      213.23        9.90 o
   1  12  12       97.95       96.58        5.70 o
   2  12  12      291.62      294.48       12.87 o
   3  12  12       58.40       63.02        4.24 o
   4  12  12      314.97      317.94       13.46 o
   5  12  12       23.48       23.53        3.30 o
   6  12  12      123.09      125.30        7.41 o
   7  12  12        2.64        0.38        3.68 o
   8  12  12       22.11       22.16        4.37 o
   9  12  12        3.87        2.16        4.04 o
  10  12  12       44.71       31.81        5.47 o
  11  12  12        8.13       11.34        4.12 o
   0  13  12      283.67      270.55       12.99 o
   1  13  12      390.53      375.96       16.77 o
   2  13  12       92.85       90.73        5.70 o
   3  13  12       30.63       26.44        3.74 o
   4  13  12       34.86       36.26        3.68 o
   5  13  12      117.67      117.36        7.01 o
   6  13  12      198.27      187.62       10.39 o
   7  13  12       48.94       44.57        4.99 o
   8  13  12        2.11        1.98        3.75 o
   9  13  12       44.69       35.69        5.65 o
  10  13  12       12.32       10.38        4.37 o
  11  13  12        1.73        2.72        5.83 o
   0  14  12       58.84       61.19        4.73 o
   1  14  12      155.97      152.48        8.59 o
   2  14  12      275.95      286.33       12.40 o
   3  14  12       94.24       96.47        5.84 o
   4  14  12       26.42       27.98        3.79 o
   5  14  12       26.39       25.31        3.95 o
   6  14  12       41.42       39.59        4.62 o
   7  14  12       14.28       14.26        4.12 o
   8  14  12       13.97       11.95        4.54 o
   9  14  12        1.70        0.73        3.85 o
  10  14  12       21.16       18.07        4.84 o
   0  15  12      194.61      167.65        9.99 o
   1  15  12       78.66       88.65        5.73 o
   2  15  12       29.32       26.53        4.00 o
   3  15  12      250.66      253.00       11.63 o
   4  15  12       31.02       36.28        4.08 o
   5  15  12       27.33       28.53        4.06 o
   6  15  12       59.65       51.73        5.60 o
   7  15  12       57.58       51.87        5.93 o
   8  15  12        0.82        0.52        4.66 o
   9  15  12       44.99       40.99        5.69 o
  10  15  12        5.23        9.04        4.96 o
   0  16  12        1.87        0.10        3.88 o
   1  16  12       49.92       48.79        4.67 o
   2  16  12      158.88      154.47        8.89 o
   3  16  12       26.13       25.49        3.72 o
   4  16  12       23.22       18.36        3.92 o
   5  16  12       10.36        8.37        4.02 o
   6  16  12       -1.72        0.68        4.93 o
   7  16  12        3.84        4.13        4.35 o
   8  16  12       21.58       15.92        4.87 o
   9  16  12        1.05        0.61        4.65 o
  10  16  12        0.27        0.50        4.33 o
   0  17  12        8.32       11.55        3.53 o
   1  17  12        2.51        3.02        3.15 o
   2  17  12      125.12      136.94        7.62 o
   3  17  12        7.63        6.87        3.89 o
   4  17  12       22.52       22.93        4.53 o
   5  17  12        9.37        6.21        4.05 o
   6  17  12        7.15       10.13        4.20 o
   7  17  12        9.59       14.20        4.59 o
   8  17  12        6.83        3.83        4.36 o
   9  17  12        3.25        3.53        4.62 o
   0  18  12       13.11       11.13        3.82 o
   1  18  12       50.70       50.78        5.30 o
   2  18  12       26.98       28.82        4.94 o
   3  18  12       11.40        9.98        3.77 o
   4  18  12        4.29        4.01        3.75 o
   5  18  12        0.89        0.47        4.27 o
   6  18  12        5.88        5.78        4.00 o
   7  18  12        1.83        2.29        5.79 o
   8  18  12        4.83        4.23        4.48 o
   9  18  12        1.57        1.19        5.99 o
   0  19  12        3.93        0.18        3.43 o
   1  19  12       64.45       71.50        6.28 o
   2  19  12       -2.26        0.87        3.79 o
   3  19  12        5.58        3.57        4.53 o
   4  19  12       16.91       20.84        4.79 o
   5  19  12        3.40        5.16        4.85 o
   6  19  12        8.67        7.67        4.73 o
   7  19  12        7.41        5.02        4.40 o
   8  19  12       17.81       17.30        5.25 o
   0  20  12       32.89       28.58        5.36 o
   1  20  12        1.78        2.90        4.97 o
   2  20  12        2.98        0.32        4.45 o
   3  20  12        1.39        1.99        4.61 o
   4  20  12        0.30        1.25        5.62 o
   5  20  12       30.06       28.88        6.15 o
   6  20  12       17.33       14.30        5.56 o
   7  20  12       33.75       32.63        6.67 o
   0  21  12        8.74        8.29        4.67 o
   1  21  12       15.31       12.34        5.32 o
   2  21  12        0.90        0.52        5.51 o
   3  21  12       16.62       16.22        4.81 o
   4  21  12       34.29       33.96        6.08 o
   5  21  12       28.22       26.18        6.51 o
   6  21  12       22.95       20.41        6.41 o
   0  22  12       -1.01        0.28        5.40 o
   1  22  12       34.44       33.50        6.52 o
   2  22  12       24.43       15.65        6.22 o
   3  22  12        4.23        5.61        5.05 o
   4  22  12       22.83       20.92        5.84 o
   5  22  12        8.81       12.18        6.33 o
   0  23  12        4.39        5.83        7.16 o
   1  23  12       14.33       11.68        5.63 o
   2  23  12       17.59       13.98        5.82 o
   3  23  12        6.95       10.51        5.16 o
   4  23  12        0.87        2.03        4.97 o
   0  24  12       28.12       21.04        6.49 o
   1  24  12        6.93        9.87        7.60 o
   2  24  12        0.02        1.82        7.59 o
   1   0  13      455.98      476.91       17.40 o
   2   0  13       65.31       67.15        3.96 o
   3   0  13     1318.05     1340.75       45.42 o
   4   0  13        8.01       10.51        2.01 o
   5   0  13        1.31        1.06        2.59 o
   6   0  13      309.25      315.14       12.81 o
   7   0  13     1104.06     1093.56       39.72 o
   8   0  13       -0.44        0.68        2.39 o
   9   0  13        2.43        3.05        2.74 o
  10   0  13       -1.57        0.74        3.08 o
  11   0  13       27.06       27.64        4.30 o
  12   0  13       18.55       16.10        4.94 o
  13   0  13       29.64       28.73        5.60 o
   0   1  13        1.41        0.02        2.24 o
   1   1  13       67.42       65.22        4.00 o
   2   1  13      103.04       87.28        5.25 o
   3   1  13        7.76        6.91        2.00 o
   4   1  13       43.49       46.87        3.06 o
   5   1  13      229.95      219.48       10.07 o
   6   1  13       94.66       97.43        5.29 o
   7   1  13      169.10      173.96        7.89 o
   8   1  13      126.89      134.47        6.20 o
   9   1  13       16.04       15.58        3.11 o
  10   1  13       37.25       38.05        4.17 o
  11   1  13       47.12       45.28        4.52 o
  12   1  13       28.13       28.85        5.58 o
  13   1  13        9.14        8.59        6.28 o
   0   2  13      198.78      181.75        8.16 o
   1   2  13      375.11      367.94       14.78 o
   2   2  13      803.09      796.84       28.43 o
   3   2  13      369.49      344.37       14.79 o
   4   2  13       87.85       94.97        4.83 o
   5   2  13      184.80      187.54        8.54 o
   6   2  13      250.93      241.03       10.85 o
   7   2  13      133.25      123.86        6.66 o
   8   2  13      226.09      230.42        9.66 o
   9   2  13      190.53      191.98        9.25 o
  10   2  13       97.91      102.13        6.55 o
  11   2  13        4.76        4.11        3.54 o
  12   2  13       21.46       15.87        4.95 o
  13   2  13        6.00        3.52        4.89 o
   0   3  13      292.74      287.79       12.09 o
   1   3  13      322.37      318.61       13.39 o
   2   3  13       26.06       26.47        2.54 o
   3   3  13      106.95       96.82        5.55 o
   4   3  13      145.87      157.72        6.96 o
   5   3  13       81.42       95.10        4.80 o
   6   3  13      225.25      223.25       10.06 o
   7   3  13      133.96      141.41        6.64 o
   8   3  13      264.05      253.76       11.29 o
   9   3  13       52.33       64.10        4.40 o
  10   3  13       51.29       55.60        4.84 o
  11   3  13       34.46       31.75        4.44 o
  12   3  13       40.78       46.13        5.81 o
  13   3  13       21.14       21.10        5.56 o
   0   4  13      398.92      362.03       15.59 o
   1   4  13      713.54      692.42       27.23 o
   2   4  13      120.48      116.14        6.07 o
   3   4  13      166.08      182.90        7.55 o
   4   4  13       57.14       61.30        3.66 o
   5   4  13       70.15       71.28        4.31 o
   6   4  13       33.70       34.97        3.19 o
   7   4  13        0.17        0.23        2.50 o
   8   4  13       64.76       64.28        4.60 o
   9   4  13       11.42       14.94        3.08 o
  10   4  13       16.00       14.52        3.43 o
  11   4  13       11.02       10.52        4.09 o
  12   4  13       33.03       34.09        5.14 o
   0   5  13      174.52      155.89        8.14 o
   1   5  13      240.54      238.67       10.71 o
   2   5  13      333.30      328.08       13.84 o
   3   5  13      671.37      650.37       25.34 o
   4   5  13       77.38       76.95        4.59 o
   5   5  13      142.96      146.69        7.00 o
   6   5  13        6.47        8.14        2.25 o
   7   5  13       13.90       13.42        2.65 o
   8   5  13       21.60       22.73        3.31 o
   9   5  13       59.37       64.14        4.44 o
  10   5  13       36.99       38.20        4.44 o
  11   5  13        9.54        9.09        3.74 o
  12   5  13       10.76       11.40        4.16 o
   0   6  13       15.37       13.80        2.48 o
   1   6  13     1058.84     1013.77       38.62 o
   2   6  13      232.92      219.53       10.54 o
   3   6  13      364.48      390.36       15.36 o
   4   6  13       95.94       92.28        5.37 o
   5   6  13       29.55       28.10        2.93 o
   6   6  13        1.08        0.67        2.57 o
   7   6  13       74.39       73.39        4.55 o
   8   6  13        1.91        0.95        2.82 o
   9   6  13       10.25        9.07        3.32 o
  10   6  13        1.94        5.40        3.49 o
  11   6  13        8.96        7.38        4.37 o
  12   6  13       61.84       51.06        7.31 o
   0   7  13       13.58       12.54        2.59 o
   1   7  13      111.99      132.98        6.02 o
   2   7  13      343.55      377.25       14.45 o
   3   7  13       52.14       46.65        3.80 o
   4   7  13      109.68      108.82        5.93 o
   5   7  13      249.15      241.63       11.26 o
   6   7  13      105.01      103.00        5.66 o
   7   7  13       87.73       88.41        5.26 o
   8   7  13       64.22       67.56        4.91 o
   9   7  13       21.00       16.84        3.95 o
  10   7  13       21.46       17.92        4.48 o
  11   7  13        4.10        5.53        4.28 o
  12   7  13       17.08       12.81        5.60 o
   0   8  13      194.85      188.20        9.71 o
   1   8  13       61.08       64.07        4.12 o
   2   8  13       66.49       65.10        4.48 o
   3   8  13      103.41       97.91        5.82 o
   4   8  13       14.43       15.87        2.51 o
   5   8  13      246.79      247.55       10.92 o
   6   8  13       50.73       40.10        4.06 o
   7   8  13       41.44       38.05        3.90 o
   8   8  13       74.86       77.35        5.39 o
   9   8  13       61.45       65.08        5.24 o
  10   8  13       29.13       26.18        4.75 o
  11   8  13        5.43        6.32        3.48 o
  12   8  13       27.09       23.44        5.92 o
   0   9  13      779.71      760.32       30.73 o
   1   9  13      221.94      229.12       10.64 o
   2   9  13        4.59        6.41        2.35 o
   3   9  13        2.53        1.54        2.33 o
   4   9  13      243.22      247.04       10.90 o
   5   9  13      700.42      656.55       27.12 o
   6   9  13       47.85       53.46        3.91 o
   7   9  13      193.06      198.36        9.47 o
   8   9  13       81.61       83.44        5.57 o
   9   9  13        8.57        7.16        3.78 o
  10   9  13       12.95       11.79        4.66 o
  11   9  13        6.68        8.71        4.30 o
  12   9  13        5.17        2.11        4.64 o
   0  10  13       26.28       27.78        3.19 o
   1  10  13      495.32      482.43       20.55 o
   2  10  13       17.08       18.82        2.74 o
   3  10  13       11.42       15.27        2.41 o
   4  10  13      234.89      230.91       10.66 o
   5  10  13      132.47      141.18        7.30 o
   6  10  13      123.21      131.27        6.81 o
   7  10  13      113.29      114.08        6.80 o
   8  10  13       39.46       41.02        4.43 o
   9  10  13       10.40       10.18        4.06 o
  10  10  13        2.03        1.60        5.04 o
  11  10  13        7.90        8.14        5.45 o
   0  11  13        2.23        2.48        2.74 o
   1  11  13      127.35      126.79        7.15 o
   2  11  13      132.27      143.49        7.17 o
   3  11  13       66.97       70.56        4.53 o
   4  11  13      123.13      125.17        6.63 o
   5  11  13       16.41       14.26        2.96 o
   6  11  13       82.71       89.91        5.60 o
   7  11  13       73.05       75.79        5.39 o
   8  11  13       16.79       16.11        3.59 o
   9  11  13       12.45        8.61        3.95 o
  10  11  13        1.08        0.07        3.94 o
  11  11  13       36.40       32.37        5.58 o
   0  12  13      295.95      290.65       13.01 o
   1  12  13      122.16      119.30        6.80 o
   2  12  13      542.10      526.14       22.31 o
   3  12  13      230.05      230.62       10.75 o
   4  12  13       27.29       29.70        3.39 o
   5  12  13       26.00       33.00        3.67 o
   6  12  13       48.63       41.27        4.74 o
   7  12  13       77.15       79.71        5.88 o
   8  12  13        4.19        3.36        3.80 o
   9  12  13       10.94        8.18        4.35 o
  10  12  13        4.58        4.26        3.89 o
  11  12  13        4.60        2.97        4.33 o
   0  13  13       13.05       13.28        3.07 o
   1  13  13      100.22      103.75        6.23 o
   2  13  13       41.01       36.82        3.80 o
   3  13  13       19.32       19.57        3.27 o
   4  13  13      151.24      141.24        8.15 o
   5  13  13      111.10      108.66        7.04 o
   6  13  13      243.25      231.46       12.38 o
   7  13  13       71.56       73.02        5.87 o
   8  13  13       29.03       32.26        4.85 o
   9  13  13       -3.41        0.51        4.17 o
  10  13  13        1.73        2.96        4.16 o
  11  13  13       38.26       27.97        5.62 o
   0  14  13       -0.07        1.13        2.61 o
   1  14  13       38.87       33.41        4.10 o
   2  14  13       55.39       57.10        4.38 o
   3  14  13       15.31       19.13        3.32 o
   4  14  13       34.23       30.33        4.15 o
   5  14  13       15.52       14.26        3.50 o
   6  14  13       12.79       15.53        3.76 o
   7  14  13       38.75       33.50        4.92 o
   8  14  13       16.77       13.65        4.63 o
   9  14  13       12.01       11.82        3.94 o
  10  14  13        0.43        2.51        3.91 o
   0  15  13       91.18       88.31        5.87 o
   1  15  13      168.69      175.21        9.04 o
   2  15  13        1.46        2.24        3.18 o
   3  15  13      122.85      129.12        7.43 o
   4  15  13        1.18        1.27        3.45 o
   5  15  13       13.53       12.56        3.86 o
   6  15  13        8.91        9.53        3.90 o
   7  15  13       53.62       55.20        5.58 o
   8  15  13       17.17       13.64        4.84 o
   9  15  13        0.56        0.47        5.19 o
  10  15  13        4.20        1.49        3.95 o
   0  16  13      230.10      240.23       11.48 o
   1  16  13       48.72       51.29        4.98 o
   2  16  13       84.37       93.22        6.21 o
   3  16  13       18.83       16.41        4.00 o
   4  16  13      105.53      108.29        7.30 o
   5  16  13       46.93       44.05        5.20 o
   6  16  13        0.25        0.53        4.39 o
   7  16  13       15.84       15.16        4.80 o
   8  16  13       18.98       21.26        5.02 o
   9  16  13        8.96        7.61        4.28 o
   0  17  13       34.81       35.03        4.72 o
   1  17  13       61.54       60.85        5.43 o
   2  17  13       52.06       55.35        5.26 o
   3  17  13       66.06       69.83        5.76 o
   4  17  13       70.04       68.97        6.01 o
   5  17  13       75.31       76.24        6.87 o
   6  17  13       11.24       10.49        4.13 o
   7  17  13       15.82       15.02        5.04 o
   8  17  13       11.70       12.18        4.75 o
   9  17  13       10.13       10.50        4.48 o
   0  18  13       26.11       29.63        4.26 o
   1  18  13       27.33       29.62        4.62 o
   2  18  13       21.62       23.39        4.34 o
   3  18  13       12.20        9.87        4.34 o
   4  18  13        5.59        4.41        4.49 o
   5  18  13       31.39       30.39        5.37 o
   6  18  13        2.98        0.38        4.71 o
   7  18  13        1.50        2.00        5.55 o
   8  18  13        1.04        0.65        4.63 o
   0  19  13       90.60       88.31        7.36 o
   1  19  13       16.29       14.98        4.40 o
   2  19  13        1.08        1.74        4.21 o
   3  19  13       32.82       31.70        5.01 o
   4  19  13       20.13       18.61        4.93 o
   5  19  13        4.78        7.47        5.00 o
   6  19  13       16.03       13.87        5.07 o
   7  19  13       48.46       50.39        7.08 o
   8  19  13        0.38        1.00        5.78 o
   0  20  13       16.68       18.49        4.33 o
   1  20  13        6.79        5.68        4.40 o
   2  20  13       14.22       12.52        4.78 o
   3  20  13        1.96        0.99        5.30 o
   4  20  13        8.90       11.32        4.32 o
   5  20  13       61.60       60.83        7.51 o
   6  20  13        1.13        4.63        5.43 o
   7  20  13       12.46        8.21        5.49 o
   0  21  13        3.68        2.58        4.20 o
   1  21  13       -0.52        0.70        5.25 o
   2  21  13       20.16       19.17        4.86 o
   3  21  13       11.73       16.73        4.93 o
   4  21  13       10.39        8.14        5.18 o
   5  21  13        2.01        3.80        5.22 o
   6  21  13       19.60       19.29        6.21 o
   0  22  13        1.74        0.09        5.25 o
   1  22  13        1.93        0.09        5.05 o
   2  22  13       12.18       11.94        4.77 o
   3  22  13        4.16        3.69        5.41 o
   4  22  13        3.90        7.80        6.62 o
   5  22  13        4.33        1.08        5.88 o
   0  23  13        5.06        7.03        6.00 o
   1  23  13        1.46        5.54        6.92 o
   2  23  13       15.33       12.69        6.23 o
   3  23  13        3.35        2.36        6.20 o
   4  23  13        5.37        6.33        6.20 o
   0  24  13       13.80       21.41        6.40 o
   1  24  13        0.81        1.95        6.32 o
   2  24  13       -1.07        0.75        6.40 o
   1   0  14       88.41       95.57        4.97 o
   2   0  14        0.46        0.04        2.15 o
   3   0  14        2.91        0.71        2.26 o
   4   0  14       83.14       67.92        4.64 o
   5   0  14       23.44       18.40        2.76 o
   6   0  14       44.32       44.34        3.47 o
   7   0  14      165.01      167.68        7.96 o
   8   0  14      197.59      211.75        9.51 o
   9   0  14        1.36        0.12        3.93 o
  10   0  14       36.25       36.28        4.40 o
  11   0  14       10.46        9.67        3.79 o
  12   0  14       11.03       15.23        4.50 o
   0   1  14       16.63       16.64        2.66 o
   1   1  14      125.83      129.41        6.48 o
   2   1  14       23.39       23.70        2.54 o
   3   1  14      354.97      356.97       14.38 o
   4   1  14      159.40      154.62        7.39 o
   5   1  14        8.30       11.38        2.21 o
   6   1  14      261.04      258.73       11.38 o
   7   1  14      787.01      759.86       28.92 o
   8   1  14       65.05       67.79        4.42 o
   9   1  14        3.02        2.40        2.75 o
  10   1  14        5.02        4.64        3.46 o
  11   1  14       25.65       26.54        4.23 o
  12   1  14       20.70       21.11        4.67 o
   0   2  14       11.96       15.79        2.33 o
   1   2  14      302.62      318.64       12.78 o
   2   2  14       30.19       30.12        2.93 o
   3   2  14       91.69       93.25        5.08 o
   4   2  14      158.57      153.56        7.39 o
   5   2  14      266.83      248.22       11.68 o
   6   2  14       49.63       51.34        3.78 o
   7   2  14      323.82      317.00       13.52 o
   8   2  14       54.71       58.64        4.31 o
   9   2  14       23.04       25.37        3.46 o
  10   2  14       10.56       10.52        3.24 o
  11   2  14       17.45       12.93        3.89 o
  12   2  14       19.26       17.85        5.04 o
   0   3  14      175.60      163.89        7.86 o
   1   3  14      337.48      340.40       14.38 o
   2   3  14      112.48      101.96        5.77 o
   3   3  14      525.38      544.32       20.38 o
   4   3  14      129.88      126.91        6.60 o
   5   3  14       54.90       53.05        3.83 o
   6   3  14        3.68        4.14        2.32 o
   7   3  14      456.41      437.71       18.19 o
   8   3  14        8.64        7.72        2.86 o
   9   3  14        8.30        7.30        3.16 o
  10   3  14       36.18       31.83        4.44 o
  11   3  14        7.18        4.63        3.75 o
  12   3  14       30.08       29.37        6.25 o
   0   4  14        4.30        6.05        2.39 o
   1   4  14      119.23      121.66        6.48 o
   2   4  14       15.19       13.44        2.49 o
   3   4  14       30.97       22.57        2.84 o
   4   4  14       56.36       59.07        3.88 o
   5   4  14       98.99      103.62        5.54 o
   6   4  14       23.14       21.94        2.82 o
   7   4  14      108.75       99.91        5.83 o
   8   4  14       11.93       13.86        2.80 o
   9   4  14       26.29       28.74        3.57 o
  10   4  14       10.28       10.42        3.60 o
  11   4  14       16.22       11.84        4.31 o
  12   4  14        0.57        1.44        5.14 o
   0   5  14      413.36      425.65       17.46 o
   1   5  14      288.30      284.27       12.97 o
   2   5  14      333.61      356.46       14.13 o
   3   5  14      164.25      172.86        7.75 o
   4   5  14       41.67       45.21        3.44 o
   5   5  14      953.63      927.66       35.37 o
   6   5  14      124.74      115.60        6.56 o
   7   5  14       45.92       45.72        3.66 o
   8   5  14       37.76       41.33        3.72 o
   9   5  14       45.69       44.07        4.36 o
  10   5  14       10.24       11.63        3.80 o
  11   5  14       50.14       48.41        5.58 o
  12   5  14       33.51       34.02        6.34 o
   0   6  14      849.59      790.59       33.45 o
   1   6  14      192.71      196.95        9.10 o
   2   6  14      107.01       93.77        6.01 o
   3   6  14      196.62      186.75        9.42 o
   4   6  14       52.42       50.00        3.82 o
   5   6  14      235.90      226.38       10.50 o
   6   6  14      132.81      138.23        6.88 o
   7   6  14       19.15       22.07        2.92 o
   8   6  14       61.83       61.04        4.71 o
   9   6  14       18.47       21.51        3.38 o
  10   6  14       36.27       29.88        4.59 o
  11   6  14       21.97       19.27        5.12 o
  12   6  14       10.53        9.27        4.88 o
   0   7  14     1272.62     1221.49       47.59 o
   1   7  14      471.30      481.05       19.25 o
   2   7  14      209.72      213.63       10.00 o
   3   7  14      157.30      172.98        7.79 o
   4   7  14      459.52      449.58       18.64 o
   5   7  14      318.32      318.60       13.71 o
   6   7  14      136.78      156.94        7.13 o
   7   7  14      216.43      212.55       10.02 o
   8   7  14       18.94       19.95        3.63 o
   9   7  14       51.39       50.32        5.00 o
  10   7  14       19.10       17.85        3.97 o
  11   7  14        5.68        5.79        4.48 o
  12   7  14       68.90       63.26        7.98 o
   0   8  14     1048.12     1040.11       38.59 o
   1   8  14      437.23      421.49       18.01 o
   2   8  14      112.25      119.30        6.19 o
   3   8  14      300.00      294.27       13.62 o
   4   8  14      398.74      369.50       16.52 o
   5   8  14       12.10       15.72        2.60 o
   6   8  14      334.47      332.11       14.37 o
   7   8  14      134.65      147.25        7.17 o
   8   8  14       62.21       63.15        4.75 o
   9   8  14        7.64        2.50        3.69 o
  10   8  14       17.47       15.58        3.91 o
  11   8  14        9.35       10.65        4.26 o
  12   8  14        8.20        1.47        4.80 o
   0   9  14        4.12        3.96        2.49 o
   1   9  14       94.80       99.98        5.68 o
   2   9  14      724.27      699.30       27.74 o
   3   9  14       70.50       73.24        4.60 o
   4   9  14        5.75        5.07        2.31 o
   5   9  14       82.36       85.98        5.00 o
   6   9  14        8.97       11.30        2.76 o
   7   9  14       84.60       93.32        5.64 o
   8   9  14        5.38        5.45        3.35 o
   9   9  14       13.41       13.51        3.85 o
  10   9  14       10.13        8.91        4.19 o
  11   9  14        3.46        0.16        4.01 o
  12   9  14        7.02        3.68        5.27 o
   0  10  14       31.09       35.86        3.34 o
   1  10  14       38.70       42.78        3.66 o
   2  10  14      127.70      136.39        7.05 o
   3  10  14      262.71      259.26       11.70 o
   4  10  14       44.75       41.24        3.83 o
   5  10  14       14.02       14.72        3.00 o
   6  10  14      193.40      208.11        9.75 o
   7  10  14       46.88       52.51        4.43 o
   8  10  14       58.29       61.37        5.19 o
   9  10  14       39.84       35.65        5.23 o
  10  10  14        2.37        3.34        4.09 o
  11  10  14       14.28       14.11        4.34 o
   0  11  14       24.70       25.96        3.29 o
   1  11  14      271.68      269.52       12.31 o
   2  11  14       56.77       58.89        4.26 o
   3  11  14      119.14      118.66        6.61 o
   4  11  14       22.96       22.69        3.08 o
   5  11  14      113.20      116.87        6.94 o
   6  11  14        4.68        7.55        3.33 o
   7  11  14       67.55       66.52        5.49 o
   8  11  14        9.46       11.31        3.76 o
   9  11  14       12.61        9.66        4.28 o
  10  11  14        7.89        7.02        4.36 o
  11  11  14       10.08       10.63        4.72 o
   0  12  14        9.63       10.10        2.93 o
   1  12  14      153.58      150.26        8.23 o
   2  12  14      169.94      186.14        8.73 o
   3  12  14       19.81       19.85        3.17 o
   4  12  14      222.54      240.04       10.73 o
   5  12  14       15.53       14.12        3.35 o
   6  12  14      155.53      165.61        8.79 o
   7  12  14        7.61        6.73        3.78 o
   8  12  14        3.31        1.77        4.35 o
   9  12  14       50.99       45.62        5.82 o
  10  12  14        6.76        6.36        4.29 o
  11  12  14       12.35       12.45        4.90 o
   0  13  14       71.34       79.32        4.94 o
   1  13  14       32.33       32.84        3.80 o
   2  13  14      199.13      207.37        9.44 o
   3  13  14       59.24       67.89        4.67 o
   4  13  14        9.42        8.86        3.03 o
   5  13  14       31.54       31.71        4.07 o
   6  13  14        6.08       10.00        3.35 o
   7  13  14       14.22       14.93        4.10 o
   8  13  14        4.57        2.61        4.34 o
   9  13  14       -1.27        0.91        3.83 o
  10  13  14        5.77        5.90        4.14 o
   0  14  14       10.09       10.20        3.33 o
   1  14  14       59.68       70.67        4.86 o
   2  14  14       26.13       30.97        3.56 o
   3  14  14       39.65       47.43        4.07 o
   4  14  14       19.00       22.09        3.52 o
   5  14  14       54.42       48.97        5.18 o
   6  14  14       14.23       19.38        4.11 o
   7  14  14       20.60       17.71        4.44 o
   8  14  14        1.23        1.38        4.04 o
   9  14  14        0.63        2.34        4.00 o
  10  14  14        6.61        8.28        4.42 o
   0  15  14       42.80       48.43        4.53 o
   1  15  14      289.31      292.02       13.87 o
   2  15  14      100.45      100.34        6.27 o
   3  15  14        5.16        4.88        3.89 o
   4  15  14        4.84        2.03        3.47 o
   5  15  14        4.59        4.25        3.61 o
   6  15  14       17.02       20.49        4.54 o
   7  15  14       21.89       25.11        4.62 o
   8  15  14       20.30       16.83        4.65 o
   9  15  14       -2.61        1.37        4.14 o
  10  15  14        9.99        6.56        5.15 o
   0  16  14       43.38       43.82        4.48 o
   1  16  14       25.67       24.66        3.99 o
   2  16  14       99.56       90.69        6.49 o
   3  16  14        1.59        0.97        3.76 o
   4  16  14       32.76       33.38        4.67 o
   5  16  14        0.66        0.22        4.00 o
   6  16  14       16.82       12.05        4.51 o
   7  16  14        0.03        0.68        4.11 o
   8  16  14       30.43       25.47        5.44 o
   9  16  14       23.04       19.89        4.81 o
   0  17  14       11.60        9.07        3.63 o
   1  17  14       49.20       48.37        5.35 o
   2  17  14       55.77       62.56        5.46 o
   3  17  14        2.96        0.88        4.66 o
   4  17  14       27.42       24.74        4.80 o
   5  17  14       24.82       25.63        4.95 o
   6  17  14        3.87        6.98        4.61 o
   7  17  14        5.38        3.84        4.67 o
   8  17  14        8.25        6.05        3.87 o
   9  17  14       33.13       37.03        6.42 o
   0  18  14       75.60       75.37        6.41 o
   1  18  14       15.65       13.90        4.19 o
   2  18  14       22.92       20.25        4.69 o
   3  18  14       11.51       11.62        3.97 o
   4  18  14       15.51       18.46        4.63 o
   5  18  14       87.74       76.69        7.76 o
   6  18  14        5.95        7.99        5.42 o
   7  18  14       53.38       50.38        7.17 o
   8  18  14       93.24       77.72        9.59 o
   0  19  14       14.96       11.49        4.33 o
   1  19  14       36.96       37.19        5.57 o
   2  19  14        1.17        0.49        4.21 o
   3  19  14        5.68        8.66        4.76 o
   4  19  14       21.73       19.72        4.97 o
   5  19  14       40.10       34.87        6.30 o
   6  19  14        4.34        5.14        5.69 o
   7  19  14       19.81       21.04        5.70 o
   0  20  14       21.26       18.39        5.40 o
   1  20  14       15.80       12.74        4.46 o
   2  20  14       11.22       10.08        4.48 o
   3  20  14       27.17       21.73        5.86 o
   4  20  14        1.08        0.81        5.18 o
   5  20  14        1.14        0.89        4.60 o
   6  20  14       29.64       24.04        6.58 o
   7  20  14       15.34       17.19        6.05 o
   0  21  14        7.82        6.57        5.69 o
   1  21  14        0.72        0.11        4.70 o
   2  21  14        2.49        1.93        6.05 o
   3  21  14        5.42        3.30        4.73 o
   4  21  14       12.13       10.63        5.29 o
   5  21  14       21.06       16.73        5.52 o
   6  21  14       16.87       17.77        6.37 o
   0  22  14       11.46        9.58        5.01 o
   1  22  14        2.65        1.12        5.29 o
   2  22  14        5.65        4.86        5.49 o
   3  22  14       30.46       30.35        6.21 o
   4  22  14        9.09        5.68        5.00 o
   5  22  14       10.24        9.71        5.72 o
   0  23  14       -1.99        1.52        6.25 o
   1  23  14        1.96        4.89        4.75 o
   2  23  14        2.65        0.10        5.86 o
   3  23  14        1.28        2.84        6.39 o
   0  24  14       19.39       15.11        7.15 o
   1   0  15        2.06        0.71        2.09 o
   2   0  15        4.92        4.91        2.12 o
   3   0  15      105.24       95.97        5.69 o
   4   0  15       10.75        5.91        2.22 o
   5   0  15       33.32       35.16        3.05 o
   6   0  15      850.18      855.86       32.43 o
   7   0  15      299.68      288.18       12.51 o
   8   0  15        3.89        4.81        2.94 o
   9   0  15       11.33       12.24        2.74 o
  10   0  15        2.39        0.51        3.67 o
  11   0  15       12.64       15.94        4.00 o
  12   0  15       10.28       11.13        4.20 o
   0   1  15      238.46      247.40       10.70 o
   1   1  15      359.04      380.27       14.87 o
   2   1  15      230.28      247.42       10.35 o
   3   1  15       91.33       95.17        5.23 o
   4   1  15      583.62      522.52       22.94 o
   5   1  15      444.39      434.87       17.93 o
   6   1  15      251.90      247.95       11.30 o
   7   1  15      162.42      162.26        7.77 o
   8   1  15       54.06       53.57        4.14 o
   9   1  15       22.06       23.44        3.54 o
  10   1  15       63.70       63.41        5.24 o
  11   1  15        1.85        0.57        4.11 o
  12   1  15       29.56       36.72        5.63 o
   0   2  15        6.35        8.86        2.19 o
   1   2  15       48.49       40.59        3.61 o
   2   2  15      173.28      162.50        8.19 o
   3   2  15       69.79       71.40        4.32 o
   4   2  15      106.03      110.76        5.71 o
   5   2  15       19.35       20.61        2.75 o
   6   2  15       80.60       84.32        5.03 o
   7   2  15       81.39       74.38        4.96 o
   8   2  15       43.79       46.40        4.01 o
   9   2  15       16.34       16.29        3.40 o
  10   2  15       10.83       12.38        3.23 o
  11   2  15       23.46       24.88        4.34 o
  12   2  15        7.32       12.19        5.10 o
   0   3  15      365.24      344.19       15.18 o
   1   3  15      400.60      388.27       16.99 o
   2   3  15      210.17      182.92        9.73 o
   3   3  15      278.17      276.21       12.10 o
   4   3  15       34.57       31.17        3.13 o
   5   3  15       47.96       47.58        3.70 o
   6   3  15      202.52      205.08        9.52 o
   7   3  15       31.23       37.09        3.17 o
   8   3  15       81.74       85.21        5.28 o
   9   3  15        7.09        4.38        2.88 o
  10   3  15       12.82       15.10        3.51 o
  11   3  15       10.42        7.86        4.03 o
  12   3  15       21.43       26.60        6.09 o
   0   4  15        1.76        0.00        2.22 o
   1   4  15      251.68      244.09       11.73 o
   2   4  15      306.75      291.31       13.02 o
   3   4  15        1.89        1.97        2.18 o
   4   4  15      192.85      192.34        9.05 o
   5   4  15        5.07        4.13        2.37 o
   6   4  15       21.34       17.24        2.87 o
   7   4  15       21.22       19.43        2.95 o
   8   4  15       22.12       21.05        3.38 o
   9   4  15       19.01       18.20        3.58 o
  10   4  15       19.56       22.14        3.98 o
  11   4  15        6.39        5.35        3.93 o
  12   4  15       19.58       10.98        5.32 o
   0   5  15      195.20      180.53        9.42 o
   1   5  15        5.97        2.57        2.26 o
   2   5  15      263.83      264.93       11.70 o
   3   5  15        1.64        1.56        2.49 o
   4   5  15        7.70        7.29        2.19 o
   5   5  15      115.56      116.88        6.38 o
   6   5  15       86.19       86.96        5.23 o
   7   5  15       56.39       59.78        4.20 o
   8   5  15        6.14        2.99        3.02 o
   9   5  15       20.31       17.17        3.95 o
  10   5  15       72.11       64.62        5.99 o
  11   5  15        5.16        7.41        3.97 o
  12   5  15       37.22       34.45        6.41 o
   0   6  15       32.03       33.72        3.15 o
   1   6  15       46.85       48.47        3.81 o
   2   6  15       57.77       59.19        4.06 o
   3   6  15       20.39       16.08        2.95 o
   4   6  15       55.81       55.04        4.06 o
   5   6  15      109.31      106.07        6.00 o
   6   6  15        1.58        0.60        2.43 o
   7   6  15       19.60       20.99        3.02 o
   8   6  15       50.19       50.04        4.47 o
   9   6  15        7.74        6.50        3.22 o
  10   6  15        8.79        8.45        4.03 o
  11   6  15       26.22       20.28        4.87 o
  12   6  15        3.08        0.75        3.28 o
   0   7  15       30.49       31.41        3.38 o
   1   7  15      133.07      129.58        7.41 o
   2   7  15      212.44      223.35        9.89 o
   3   7  15       27.64       30.43        3.05 o
   4   7  15       18.49       15.21        2.74 o
   5   7  15       31.19       32.80        3.33 o
   6   7  15       27.57       28.14        3.26 o
   7   7  15      105.37      108.16        6.06 o
   8   7  15       26.54       29.08        3.82 o
   9   7  15       24.59       23.65        4.13 o
  10   7  15        8.19        7.79        3.48 o
  11   7  15       15.66       15.67        4.28 o
  12   7  15        2.81        6.36        5.68 o
   0   8  15       16.86        0.00        3.12 o
   1   8  15     1005.61      920.11       37.66 o
   2   8  15       58.59       46.53        4.48 o
   3   8  15      310.62      289.51       13.77 o
   4   8  15       29.17       27.89        3.11 o
   5   8  15        1.74        3.16        2.77 o
   6   8  15       55.03       63.81        4.29 o
   7   8  15       29.57       28.04        3.74 o
   8   8  15       26.06       26.09        3.95 o
   9   8  15        9.59       10.23        3.52 o
  10   8  15       19.29       18.05        4.22 o
  11   8  15        9.91        7.20        4.08 o
  12   8  15        2.37        0.82        5.39 o
   0   9  15      257.51      258.88       11.70 o
   1   9  15       12.28       13.40        2.65 o
   2   9  15      171.64      165.58        8.60 o
   3   9  15      133.65      134.57        7.32 o
   4   9  15       68.66       69.08        4.70 o
   5   9  15       34.41       36.42        3.60 o
   6   9  15       94.40       97.81        5.75 o
   7   9  15        2.01        3.41        3.65 o
   8   9  15       22.27       22.83        3.70 o
   9   9  15       50.83       52.68        5.47 o
  10   9  15       26.09       23.58        4.86 o
  11   9  15        6.38        6.88        3.83 o
   0  10  15       31.43       34.27        3.46 o
   1  10  15      267.62      273.20       12.03 o
   2  10  15       28.18       24.21        3.30 o
   3  10  15       79.59       79.44        5.20 o
   4  10  15      358.51      381.18       15.18 o
   5  10  15       12.48        9.01        2.81 o
   6  10  15      476.86      480.92       20.50 o
   7  10  15        0.74        1.83        3.37 o
   8  10  15       62.47       57.59        5.49 o
   9  10  15        0.30        0.64        3.96 o
  10  10  15       17.94       18.48        4.48 o
  11  10  15        4.76        0.46        3.72 o
   0  11  15       23.70       24.24        3.47 o
   1  11  15      353.66      336.51       15.21 o
   2  11  15       68.58       76.24        4.80 o
   3  11  15      215.21      221.24       10.05 o
   4  11  15        7.45        5.38        2.84 o
   5  11  15       46.81       46.72        4.22 o
   6  11  15       56.07       52.95        4.94 o
   7  11  15       23.23       27.52        3.85 o
   8  11  15       28.98       28.06        4.55 o
   9  11  15       15.76       11.40        4.43 o
  10  11  15        5.14        5.00        3.98 o
  11  11  15        3.48        1.02        4.64 o
   0  12  15      325.99      346.20       14.78 o
   1  12  15      124.08      120.48        7.08 o
   2  12  15       96.57       91.89        5.78 o
   3  12  15       27.40       29.64        3.50 o
   4  12  15      133.44      132.34        7.56 o
   5  12  15        8.11        6.66        3.26 o
   6  12  15      339.61      324.10       15.68 o
   7  12  15       21.80       26.01        4.18 o
   8  12  15        3.78        8.10        3.63 o
   9  12  15        5.86        6.04        4.22 o
  10  12  15       20.19       15.50        4.83 o
  11  12  15        3.29        5.33        4.75 o
   0  13  15      232.72      234.66       11.42 o
   1  13  15       38.27       35.70        3.86 o
   2  13  15       23.45       25.36        3.66 o
   3  13  15        9.04        9.39        2.66 o
   4  13  15       48.83       51.19        4.60 o
   5  13  15       86.43       88.64        6.16 o
   6  13  15       26.05       28.05        4.29 o
   7  13  15       23.84       26.75        4.42 o
   8  13  15        4.85        2.53        4.49 o
   9  13  15       14.27       13.37        4.83 o
  10  13  15        9.26        5.51        4.08 o
   0  14  15       15.69       17.04        3.81 o
   1  14  15      273.51      272.57       13.29 o
   2  14  15       80.72       79.59        5.79 o
   3  14  15       94.08       92.70        6.22 o
   4  14  15      124.77      127.86        7.59 o
   5  14  15       17.54       17.25        4.09 o
   6  14  15        6.18        4.19        4.10 o
   7  14  15       38.99       37.77        5.17 o
   8  14  15        1.72        0.91        4.76 o
   9  14  15       17.35       17.22        4.64 o
  10  14  15       10.62       10.68        4.93 o
   0  15  15        2.84        6.44        3.72 o
   1  15  15       26.73       20.91        4.28 o
   2  15  15      144.37      145.67        8.74 o
   3  15  15       29.44       27.19        4.42 o
   4  15  15       34.44       36.56        4.79 o
   5  15  15        5.82        2.41        3.86 o
   6  15  15        5.34        3.54        4.08 o
   7  15  15        4.54        1.51        4.02 o
   8  15  15       19.67       14.03        5.00 o
   9  15  15        0.40        1.60        4.22 o
   0  16  15       77.29       79.19        6.20 o
   1  16  15       10.16        9.67        4.42 o
   2  16  15       14.65       14.04        4.10 o
   3  16  15        7.43        7.17        3.59 o
   4  16  15       24.60       22.74        4.44 o
   5  16  15        1.77        1.68        4.70 o
   6  16  15       38.41       35.44        5.36 o
   7  16  15        3.96        1.95        5.52 o
   8  16  15       12.25        9.47        5.19 o
   9  16  15       11.16       10.89        5.01 o
   0  17  15        1.01        0.80        4.19 o
   1  17  15       10.54        5.26        3.90 o
   2  17  15       26.95       27.28        4.79 o
   3  17  15       13.49       16.63        4.33 o
   4  17  15       26.94       31.07        5.04 o
   5  17  15        4.05        5.81        4.06 o
   6  17  15       32.62       38.57        5.41 o
   7  17  15       11.27        8.70        4.96 o
   8  17  15        8.64        6.61        5.12 o
   0  18  15        3.71        1.87        4.35 o
   1  18  15        5.62        5.04        4.19 o
   2  18  15        0.67        0.24        3.86 o
   3  18  15        7.56        6.81        4.50 o
   4  18  15       10.87        9.48        4.69 o
   5  18  15       23.68       24.64        5.26 o
   6  18  15        9.53        8.71        4.93 o
   7  18  15        3.75        2.49        4.39 o
   8  18  15        8.55        5.94        5.05 o
   0  19  15        0.62        0.54        4.40 o
   1  19  15       13.28       13.45        4.68 o
   2  19  15        8.50        8.40        4.76 o
   3  19  15       15.75       12.37        4.75 o
   4  19  15       28.32       23.91        5.87 o
   5  19  15       17.51       13.68        5.27 o
   6  19  15       16.32       10.24        5.82 o
   7  19  15        2.16        1.64        5.15 o
   0  20  15       15.49       19.58        4.93 o
   1  20  15        8.86        8.91        5.23 o
   2  20  15       31.48       26.26        5.80 o
   3  20  15       10.28        9.09        5.41 o
   4  20  15        0.62        0.66        4.76 o
   5  20  15        3.63        1.84        4.90 o
   6  20  15       18.48       16.45        6.18 o
   0  21  15       -2.37        0.82        5.20 o
   1  21  15        7.22        8.82        4.46 o
   2  21  15        6.46        5.95        4.73 o
   3  21  15       -0.95        0.49        6.08 o
   4  21  15        7.75        9.86        5.51 o
   5  21  15        6.17        5.59        6.13 o
   0  22  15        2.91        1.60        5.65 o
   1  22  15        7.88        2.41        5.29 o
   2  22  15       13.03       12.86        5.72 o
   3  22  15       29.76       28.55        6.75 o
   4  22  15       14.20       17.99        6.08 o
   0  23  15       11.83        8.65        5.18 o
   1  23  15        9.30        9.10        6.23 o
   2  23  15       24.15       17.59        6.58 o
   3  23  15        4.28        3.76        5.68 o
   1   0  16       34.61       27.81        3.21 o
   2   0  16       46.76       44.88        3.69 o
   3   0  16      686.16      676.91       26.47 o
   4   0  16       47.01       40.28        3.72 o
   5   0  16       52.34       49.66        4.00 o
   6   0  16       68.61       81.14        4.56 o
   7   0  16      576.76      557.14       22.61 o
   8   0  16       11.74       10.18        3.18 o
   9   0  16        9.92        7.66        3.02 o
  10   0  16        6.96        8.65        3.19 o
  11   0  16       22.51       21.40        4.41 o
  12   0  16       14.14       15.32        4.25 o
   0   1  16       16.05       15.48        2.61 o
   1   1  16       21.20       22.94        2.78 o
   2   1  16      115.00      108.69        6.20 o
   3   1  16      433.24      434.91       17.92 o
   4   1  16       93.27      102.31        5.54 o
   5   1  16       36.19       37.74        3.41 o
   6   1  16      131.29      142.94        6.81 o
   7   1  16      546.57      537.93       21.12 o
   8   1  16        0.80        2.07        2.36 o
   9   1  16       30.90       35.71        3.99 o
  10   1  16       31.81       37.29        4.12 o
  11   1  16        3.20        4.38        3.80 o
  12   1  16       -4.36        0.54        4.19 o
   0   2  16      595.17      573.81       23.75 o
   1   2  16      193.17      205.07        9.31 o
   2   2  16      217.52      233.60        9.84 o
   3   2  16      142.36      139.07        7.21 o
   4   2  16       12.78       15.99        2.36 o
   5   2  16       92.21       91.47        5.50 o
   6   2  16      337.79      313.69       14.48 o
   7   2  16      133.04      128.83        6.92 o
   8   2  16       22.20       21.70        3.51 o
   9   2  16       29.86       28.33        3.83 o
  10   2  16       24.80       24.65        3.84 o
  11   2  16       12.03        9.69        3.88 o
  12   2  16       -1.60        4.11        5.22 o
   0   3  16      534.78      506.66       21.81 o
   1   3  16        0.52        0.15        2.92 o
   2   3  16      441.77      449.87       17.99 o
   3   3  16       22.30       21.64        2.71 o
   4   3  16       92.34       96.16        5.39 o
   5   3  16      148.97      144.15        7.71 o
   6   3  16       42.75       47.45        3.68 o
   7   3  16      126.34      134.07        6.67 o
   8   3  16        2.64        0.71        3.15 o
   9   3  16        4.56        1.55        3.35 o
  10   3  16       10.37       10.82        3.41 o
  11   3  16       30.04       27.42        5.01 o
  12   3  16       -0.09        1.51        4.81 o
   0   4  16        5.37        1.68        2.56 o
   1   4  16       46.53       50.04        3.82 o
   2   4  16      191.73      188.12        9.42 o
   3   4  16       15.47       10.97        2.60 o
   4   4  16       22.95       23.37        2.83 o
   5   4  16      257.04      258.49       11.56 o
   6   4  16        7.34        7.28        2.56 o
   7   4  16        6.10        9.37        2.59 o
   8   4  16        3.69        3.62        3.18 o
   9   4  16       18.22       15.01        3.97 o
  10   4  16       22.21       22.24        4.01 o
  11   4  16       30.15       29.01        4.94 o
  12   4  16       12.59       19.16        4.74 o
   0   5  16      152.60      160.92        8.03 o
   1   5  16      145.11      143.31        7.85 o
   2   5  16      314.28      318.20       13.91 o
   3   5  16       73.90       75.60        4.92 o
   4   5  16      200.77      200.07        9.67 o
   5   5  16       78.79       75.26        4.99 o
   6   5  16       71.83       77.29        4.73 o
   7   5  16        6.02        6.57        2.63 o
   8   5  16       44.66       46.95        4.33 o
   9   5  16        0.00        1.20        3.40 o
  10   5  16        5.98        5.06        3.91 o
  11   5  16        4.17        3.36        3.97 o
  12   5  16       36.24       43.96        7.41 o
   0   6  16      505.09      509.65       21.08 o
   1   6  16       37.22       39.66        3.65 o
   2   6  16      218.68      223.62       10.29 o
   3   6  16      142.75      143.52        7.80 o
   4   6  16      132.73      127.26        7.16 o
   5   6  16      236.36      235.89       10.82 o
   6   6  16       91.10      104.18        5.53 o
   7   6  16      103.50      103.34        6.04 o
   8   6  16       36.85       45.05        4.13 o
   9   6  16       32.10       33.93        4.73 o
  10   6  16       48.72       46.25        5.06 o
  11   6  16        0.84        3.80        3.85 o
  12   6  16       14.96        8.75        5.58 o
   0   7  16        1.71        0.44        1.95 o
   1   7  16      144.75      131.73        7.72 o
   2   7  16      271.17      282.72       12.67 o
   3   7  16      110.96      111.25        6.35 o
   4   7  16       17.59       18.94        2.82 o
   5   7  16       21.13       24.30        2.90 o
   6   7  16      123.89      134.07        6.82 o
   7   7  16       12.74       18.43        2.90 o
   8   7  16        9.16        9.83        3.56 o
   9   7  16        8.84        8.24        3.81 o
  10   7  16       11.96       10.10        3.59 o
  11   7  16        0.78        2.02        4.00 o
  12   7  16       51.09       54.29        7.46 o
   0   8  16       43.50       46.06        3.96 o
   1   8  16      282.55      284.17       12.80 o
   2   8  16       96.43      102.86        5.90 o
   3   8  16       10.77        8.74        2.63 o
   4   8  16      140.93      140.04        7.30 o
   5   8  16       14.62       15.03        2.96 o
   6   8  16       27.65       31.01        3.43 o
   7   8  16        5.92        6.38        2.93 o
   8   8  16       26.86       29.79        4.12 o
   9   8  16       13.30       14.25        3.85 o
  10   8  16        4.90        4.44        4.62 o
  11   8  16        0.54        1.51        4.74 o
   0   9  16      148.05      148.05        7.72 o
   1   9  16        2.21        2.16        2.54 o
   2   9  16       77.35       81.99        5.25 o
   3   9  16       20.70       21.16        3.28 o
   4   9  16      108.81      116.83        6.34 o
   5   9  16      122.40      131.71        6.94 o
   6   9  16       34.58       39.71        3.78 o
   7   9  16       89.83      104.86        6.25 o
   8   9  16       13.68       12.53        3.78 o
   9   9  16        8.25        4.00        4.01 o
  10   9  16       49.31       41.58        5.84 o
  11   9  16        4.34        5.78        4.22 o
   0  10  16       52.18       47.23        4.00 o
   1  10  16       59.52       61.16        4.33 o
   2  10  16       50.23       57.66        4.08 o
   3  10  16       34.50       34.16        3.67 o
   4  10  16      347.16      343.92       15.27 o
   5  10  16       58.09       63.80        4.73 o
   6  10  16       97.41       91.76        6.37 o
   7  10  16       50.70       59.89        5.10 o
   8  10  16       24.13       19.47        4.14 o
   9  10  16       15.12       15.15        4.41 o
  10  10  16        6.65       10.41        4.16 o
  11  10  16        5.03        2.26        4.29 o
   0  11  16        1.20        1.35        2.61 o
   1  11  16      127.14      126.57        7.04 o
   2  11  16      188.46      188.31        9.43 o
   3  11  16      154.76      156.08        7.96 o
   4  11  16      267.67      264.14       12.60 o
   5  11  16       13.76       18.69        3.40 o
   6  11  16       16.61       20.69        3.73 o
   7  11  16        0.29        1.00        4.13 o
   8  11  16       40.88       37.94        4.91 o
   9  11  16        1.67        2.96        3.77 o
  10  11  16        6.25        5.06        4.01 o
  11  11  16        3.26        5.32        4.69 o
   0  12  16        8.95       16.36        3.26 o
   1  12  16       29.31       29.12        3.56 o
   2  12  16       76.11       87.81        5.33 o
   3  12  16       34.33       39.13        3.91 o
   4  12  16       77.56       90.69        5.57 o
   5  12  16      110.14      113.89        7.01 o
   6  12  16       46.28       53.45        4.83 o
   7  12  16       19.43       15.00        4.22 o
   8  12  16       22.60       20.05        4.44 o
   9  12  16       29.27       26.85        5.02 o
  10  12  16        3.05        6.47        3.93 o
   0  13  16      265.78      253.58       12.62 o
   1  13  16      177.26      184.41        9.24 o
   2  13  16        6.28        7.64        3.56 o
   3  13  16        6.19        7.77        3.46 o
   4  13  16       11.10       12.15        3.58 o
   5  13  16       46.74       46.74        4.88 o
   6  13  16       26.47       27.41        4.44 o
   7  13  16       18.89       14.39        4.09 o
   8  13  16        2.69        4.13        4.07 o
   9  13  16       -3.52        0.46        3.80 o
  10  13  16        6.01        5.73        4.47 o
   0  14  16       39.81       34.77        4.26 o
   1  14  16      221.75      244.34       10.78 o
   2  14  16       24.52       27.19        3.68 o
   3  14  16       14.85       16.82        3.70 o
   4  14  16        2.13        2.59        3.60 o
   5  14  16       30.42       33.18        4.29 o
   6  14  16        3.92        2.91        4.57 o
   7  14  16        4.77        6.30        4.32 o
   8  14  16       12.86       14.03        4.78 o
   9  14  16       47.69       47.06        5.89 o
  10  14  16       29.49       27.56        5.73 o
   0  15  16        2.52        0.23        3.23 o
   1  15  16       91.86       94.53        6.34 o
   2  15  16       83.06       87.69        5.85 o
   3  15  16       81.82       79.08        6.36 o
   4  15  16       16.91       17.20        4.07 o
   5  15  16       79.22       77.98        6.71 o
   6  15  16       18.03       17.97        4.54 o
   7  15  16        8.99       11.14        4.43 o
   8  15  16        9.84        9.77        4.89 o
   9  15  16        5.44        2.35        4.80 o
   0  16  16        0.59        2.28        3.66 o
   1  16  16       77.57       81.45        6.10 o
   2  16  16       19.14       24.88        3.98 o
   3  16  16       17.76       22.43        4.46 o
   4  16  16       15.88       16.52        4.34 o
   5  16  16       29.71       29.59        5.17 o
   6  16  16       23.08       26.90        5.14 o
   7  16  16        7.73        3.75        4.59 o
   8  16  16       -0.60        1.28        4.68 o
   9  16  16       15.05       16.51        5.26 o
   0  17  16       -1.09        0.08        3.33 o
   1  17  16       46.96       49.31        5.64 o
   2  17  16       27.44       26.86        4.75 o
   3  17  16       11.77       13.20        4.97 o
   4  17  16        9.84       10.28        4.46 o
   5  17  16       27.73       28.08        5.37 o
   6  17  16       23.84       24.34        5.69 o
   7  17  16       -0.70        1.70        4.91 o
   8  17  16       30.47       29.25        5.99 o
   0  18  16        1.16        1.19        4.70 o
   1  18  16       33.73       29.19        5.35 o
   2  18  16        0.12        1.56        4.34 o
   3  18  16       58.77       56.78        6.10 o
   4  18  16        0.71        0.48        4.10 o
   5  18  16        7.81        7.37        5.18 o
   6  18  16       37.46       38.29        5.94 o
   7  18  16        9.38        9.37        5.25 o
   8  18  16        6.05        6.19        5.41 o
   0  19  16       19.64       23.42        5.00 o
   1  19  16       25.38       25.77        5.00 o
   2  19  16       10.19        8.72        4.16 o
   3  19  16       14.45       11.49        5.39 o
   4  19  16       18.87       17.83        5.69 o
   5  19  16       59.58       55.92        7.39 o
   6  19  16       10.69       11.68        7.19 o
   7  19  16       15.56       15.14        5.11 o
   0  20  16       64.74       57.90        7.62 o
   1  20  16        4.93        1.51        4.95 o
   2  20  16       30.55       35.14        5.91 o
   3  20  16       33.58       31.38        6.01 o
   4  20  16       42.78       41.63        7.04 o
   5  20  16       39.57       36.70        6.53 o
   6  20  16        1.95        2.69        5.73 o
   0  21  16       18.16       17.67        5.26 o
   1  21  16        0.85        2.82        4.74 o
   2  21  16        3.63        3.88        4.36 o
   3  21  16       11.30        9.38        5.48 o
   4  21  16       11.08       11.67        5.19 o
   5  21  16       52.41       43.99        8.53 o
   0  22  16       29.91       21.36        7.08 o
   1  22  16        5.35        5.87        5.20 o
   2  22  16       -1.97        0.51        5.37 o
   3  22  16        1.78        2.12        6.39 o
   4  22  16       24.90       20.53        6.51 o
   0  23  16        4.59        0.64        6.53 o
   1  23  16       13.57       12.19        6.15 o
   2  23  16        3.36        4.62        6.27 o
   1   0  17       22.59       27.69        2.90 o
   2   0  17      146.95      143.08        7.77 o
   3   0  17      107.31      108.89        6.35 o
   4   0  17       10.93        8.84        2.57 o
   5   0  17      119.51      115.84        6.70 o
   6   0  17       24.73       22.50        3.27 o
   7   0  17      149.31      143.88        7.82 o
   8   0  17       58.49       58.95        4.66 o
   9   0  17       80.27       78.43        5.78 o
  10   0  17      127.83      112.88        7.81 o
  11   0  17        3.25        0.18        4.32 o
  12   0  17       -3.04        4.11        4.89 o
   0   1  17       47.88       52.88        4.00 o
   1   1  17      118.21      116.03        6.39 o
   2   1  17       60.48       59.44        4.33 o
   3   1  17       97.86       94.19        5.71 o
   4   1  17        6.97        8.20        2.46 o
   5   1  17       25.32       28.80        3.13 o
   6   1  17      227.72      225.83       10.46 o
   7   1  17      251.89      257.70       11.50 o
   8   1  17        5.81        8.14        2.71 o
   9   1  17        1.21        2.26        3.59 o
  10   1  17        5.09        6.45        3.59 o
  11   1  17        8.14        5.24        4.12 o
  12   1  17        0.54        0.31        6.21 o
   0   2  17      119.34      120.20        6.56 o
   1   2  17      194.21      187.83        9.24 o
   2   2  17      143.51      137.18        7.68 o
   3   2  17       73.69       72.85        4.73 o
   4   2  17       91.26      100.62        5.38 o
   5   2  17       41.34       45.47        3.62 o
   6   2  17      112.07      116.50        6.10 o
   7   2  17       83.68       84.20        5.30 o
   8   2  17       42.51       43.06        4.14 o
   9   2  17       20.30       21.78        3.74 o
  10   2  17       11.21       10.30        3.57 o
  11   2  17        7.80        8.94        4.17 o
  12   2  17        4.83        3.01        5.37 o
   0   3  17      295.14      289.27       13.79 o
   1   3  17       70.94       64.32        4.91 o
   2   3  17      112.77      121.25        6.47 o
   3   3  17      342.36      323.77       15.01 o
   4   3  17       52.12       64.73        4.12 o
   5   3  17       33.37       33.63        3.27 o
   6   3  17       42.77       47.00        3.75 o
   7   3  17       55.29       59.64        4.33 o
   8   3  17       25.22       28.85        3.54 o
   9   3  17       56.33       50.75        5.22 o
  10   3  17       68.82       67.20        5.97 o
  11   3  17       29.01       26.02        4.88 o
  12   3  17       10.55        3.33        5.44 o
   0   4  17      386.31      381.80       16.92 o
   1   4  17      671.25      671.73       27.02 o
   2   4  17       28.78       26.84        3.31 o
   3   4  17      266.74      267.03       12.25 o
   4   4  17       59.42       54.63        4.13 o
   5   4  17      112.43      127.79        6.26 o
   6   4  17       40.94       43.89        3.55 o
   7   4  17       53.86       57.81        4.38 o
   8   4  17       31.40       32.53        3.81 o
   9   4  17       21.35       24.85        4.12 o
  10   4  17        9.69       11.09        3.67 o
  11   4  17       41.92       42.00        5.00 o
  12   4  17       14.53       16.92        4.76 o
   0   5  17        1.96        3.77        2.96 o
   1   5  17      161.79      171.58        8.66 o
   2   5  17      318.17      333.44       14.29 o
   3   5  17       36.93       42.83        3.48 o
   4   5  17      194.12      201.19        9.47 o
   5   5  17       71.45       79.90        4.82 o
   6   5  17       31.44       34.65        3.47 o
   7   5  17       31.40       31.29        3.50 o
   8   5  17       57.19       56.37        4.88 o
   9   5  17        8.49        4.98        3.70 o
  10   5  17       10.99       10.06        3.52 o
  11   5  17       12.57       15.14        4.56 o
  12   5  17        4.15       16.38        6.61 o
   0   6  17       -0.07        0.14        2.22 o
   1   6  17       24.51       28.99        3.21 o
   2   6  17      272.51      260.70       12.64 o
   3   6  17        2.66        5.54        2.70 o
   4   6  17      325.48      331.75       14.20 o
   5   6  17       23.39       20.08        3.10 o
   6   6  17       45.78       46.19        4.16 o
   7   6  17      107.02      115.82        6.34 o
   8   6  17       21.87       21.27        3.72 o
   9   6  17      101.55       99.19        7.28 o
  10   6  17        1.49        2.18        3.66 o
  11   6  17       83.60       73.81        7.68 o
   0   7  17        1.66        0.44        2.67 o
   1   7  17      451.40      452.55       19.87 o
   2   7  17      704.56      678.61       28.16 o
   3   7  17      150.77      152.89        8.21 o
   4   7  17      220.62      233.73       10.67 o
   5   7  17      517.01      505.94       21.58 o
   6   7  17       18.70       27.09        3.13 o
   7   7  17       17.53       20.94        3.51 o
   8   7  17       43.15       45.86        4.84 o
   9   7  17       10.01        7.89        4.01 o
  10   7  17       15.63       16.62        4.17 o
  11   7  17       22.03       19.42        4.80 o
   0   8  17        2.43        2.94        2.50 o
   1   8  17      120.49      125.19        7.00 o
   2   8  17       19.33       24.19        3.05 o
   3   8  17      229.09      232.02       10.80 o
   4   8  17      169.02      178.14        8.54 o
   5   8  17       74.47       80.87        5.19 o
   6   8  17       45.07       48.90        4.28 o
   7   8  17      117.16      102.13        7.18 o
   8   8  17        9.90        8.98        4.06 o
   9   8  17       11.68       15.14        4.20 o
  10   8  17       72.29       61.67        6.43 o
  11   8  17        1.56        3.83        4.49 o
   0   9  17      198.41      189.63        9.91 o
   1   9  17      320.73      316.48       14.51 o
   2   9  17       28.22       26.89        3.36 o
   3   9  17      212.25      205.88       10.30 o
   4   9  17       49.51       54.55        4.06 o
   5   9  17      218.55      228.71       10.75 o
   6   9  17       76.25       82.25        5.57 o
   7   9  17       35.69       38.27        4.13 o
   8   9  17       36.62       36.46        4.61 o
   9   9  17       64.73       66.90        5.88 o
  10   9  17        0.53        0.03        4.13 o
  11   9  17        8.51        4.11        4.67 o
   0  10  17       17.46       19.29        3.37 o
   1  10  17       13.12       14.37        3.01 o
   2  10  17      173.34      182.35        8.74 o
   3  10  17       35.82       39.85        3.63 o
   4  10  17       85.45       90.16        5.77 o
   5  10  17        7.74       10.45        3.00 o
   6  10  17       40.17       43.06        4.55 o
   7  10  17        7.19        7.20        3.74 o
   8  10  17        3.87        3.37        3.75 o
   9  10  17        8.18        9.34        3.61 o
  10  10  17        6.34        3.24        4.10 o
  11  10  17       15.44       14.00        4.78 o
   0  11  17       29.71       27.00        3.57 o
   1  11  17       27.41       26.17        3.61 o
   2  11  17      168.91      183.24        8.70 o
   3  11  17       60.56       60.59        4.68 o
   4  11  17       36.41       41.43        3.65 o
   5  11  17       24.53       29.72        3.74 o
   6  11  17       43.99       50.74        4.83 o
   7  11  17       19.89       17.89        4.33 o
   8  11  17        6.98        4.43        4.00 o
   9  11  17        4.64        4.98        3.90 o
  10  11  17       19.09       16.94        4.89 o
   0  12  17       -2.11        1.25        2.82 o
   1  12  17      213.41      215.38       10.50 o
   2  12  17        2.84        1.83        2.84 o
   3  12  17       38.30       41.16        3.93 o
   4  12  17       59.82       61.63        4.98 o
   5  12  17        5.28        5.17        4.07 o
   6  12  17        5.79        7.83        4.15 o
   7  12  17       10.95        5.34        4.35 o
   8  12  17       23.07       19.89        4.65 o
   9  12  17        3.25        2.37        3.95 o
  10  12  17       20.02       22.40        4.72 o
   0  13  17       -3.15        0.04        3.25 o
   1  13  17      143.13      144.13        7.92 o
   2  13  17       66.88       69.28        5.15 o
   3  13  17       35.07       37.16        4.25 o
   4  13  17       81.19       77.44        6.24 o
   5  13  17        5.50        7.05        3.66 o
   6  13  17        2.80        2.35        3.98 o
   7  13  17       13.61       10.68        4.46 o
   8  13  17        4.84        0.72        4.14 o
   9  13  17        5.14        6.81        4.89 o
  10  13  17       17.29       10.07        4.82 o
   0  14  17       89.60       92.22        6.51 o
   1  14  17       28.66       33.33        4.15 o
   2  14  17        2.33        1.87        3.81 o
   3  14  17       39.11       44.63        4.80 o
   4  14  17       43.41       44.15        4.99 o
   5  14  17       16.76       16.35        3.74 o
   6  14  17        4.04        5.69        3.87 o
   7  14  17       -1.67        1.75        5.49 o
   8  14  17        3.52        5.93        4.43 o
   9  14  17        3.13        1.93        5.05 o
   0  15  17       13.89       18.20        3.52 o
   1  15  17       49.03       48.78        4.80 o
   2  15  17       19.52       24.00        4.15 o
   3  15  17       41.94       42.22        5.13 o
   4  15  17       42.92       47.33        5.37 o
   5  15  17       32.02       30.21        5.07 o
   6  15  17       29.41       31.35        5.18 o
   7  15  17       33.57       30.40        5.26 o
   8  15  17       12.36       10.31        4.78 o
   9  15  17       -0.06        5.46        5.49 o
   0  16  17       18.36       20.02        4.42 o
   1  16  17       27.56       24.11        4.88 o
   2  16  17       41.62       43.04        5.31 o
   3  16  17       53.13       50.08        5.66 o
   4  16  17       23.16       25.73        4.64 o
   5  16  17       38.42       35.18        5.51 o
   6  16  17       -0.20        0.65        4.57 o
   7  16  17       -2.00        1.57        4.78 o
   8  16  17        6.84        5.07        5.20 o
   0  17  17       48.77       53.97        6.03 o
   1  17  17       42.91       37.70        5.61 o
   2  17  17        6.33        8.29        4.68 o
   3  17  17       11.86       13.80        4.07 o
   4  17  17       25.06       26.22        4.66 o
   5  17  17        2.74        3.05        4.85 o
   6  17  17       10.48        7.56        4.81 o
   7  17  17        0.93        0.48        4.70 o
   8  17  17       52.99       53.47        7.38 o
   0  18  17       28.01       26.68        5.32 o
   1  18  17       26.14       26.38        4.82 o
   2  18  17       13.04       14.33        4.62 o
   3  18  17       26.47       29.45        5.26 o
   4  18  17       25.79       24.49        5.55 o
   5  18  17       56.41       55.53        7.09 o
   6  18  17       56.44       52.17        7.35 o
   7  18  17       52.01       42.57        7.69 o
   0  19  17        9.07       12.90        4.68 o
   1  19  17        2.18        2.15        4.55 o
   2  19  17       12.92       15.59        4.90 o
   3  19  17       12.56       14.67        5.23 o
   4  19  17       13.14       10.50        5.16 o
   5  19  17       13.15       10.13        5.72 o
   6  19  17       -0.25        0.11        5.46 o
   7  19  17       31.05       25.79        6.13 o
   0  20  17       21.69       17.77        5.91 o
   1  20  17       32.52       30.02        6.04 o
   2  20  17        1.97        2.42        5.31 o
   3  20  17       18.46       15.09        5.49 o
   4  20  17       39.01       42.80        7.14 o
   5  20  17        7.59        8.91        6.17 o
   6  20  17       26.15       21.31        6.45 o
   0  21  17       12.35        7.32        5.38 o
   1  21  17       11.11       13.91        5.47 o
   2  21  17        8.92        6.90        6.08 o
   3  21  17        3.11        1.63        5.58 o
   4  21  17       18.23       20.08        6.00 o
   5  21  17        6.93        3.91        5.76 o
   0  22  17        0.71        1.97        6.35 o
   1  22  17        3.54        7.64        5.46 o
   2  22  17        4.86        6.81        5.90 o
   3  22  17       10.53        8.80        6.21 o
   0  23  17       24.33       20.64        7.27 o
   0   0  18      156.67      159.94        8.53 o
   1   0  18       56.38       64.15        3.92 o
   2   0  18       -0.47        0.83        2.27 o
   3   0  18      722.25      726.15       28.55 o
   4   0  18      373.73      343.50       16.02 o
   5   0  18       41.79       25.28        3.89 o
   6   0  18      261.65      240.93       12.23 o
   7   0  18       54.47       53.11        4.34 o
   8   0  18       60.40       77.19        4.96 o
   9   0  18        1.05        3.32        4.01 o
  10   0  18       73.85       68.67        6.53 o
  11   0  18        1.48        1.49        3.63 o
  12   0  18        1.12       13.09        6.00 o
   0   1  18       -1.08        0.00        2.26 o
   1   1  18       35.71       40.68        3.32 o
   2   1  18       34.74       40.54        3.30 o
   3   1  18      222.88      229.82       10.58 o
   4   1  18      478.27      495.11       20.11 o
   5   1  18     1086.72     1044.70       40.62 o
   6   1  18      136.82      139.85        7.09 o
   7   1  18       42.46       40.41        3.86 o
   8   1  18       19.04       18.66        3.50 o
   9   1  18       -1.40        0.39        2.96 o
  10   1  18       38.33       37.79        4.78 o
  11   1  18        1.49        0.48        4.02 o
  12   1  18        3.92        4.06        5.79 o
   0   2  18       28.57       26.59        3.27 o
   1   2  18        9.73        8.38        2.64 o
   2   2  18      218.25      211.73       10.38 o
   3   2  18      192.03      198.35        9.61 o
   4   2  18      399.64      413.57       17.08 o
   5   2  18      323.68      314.47       14.20 o
   6   2  18        7.02        8.42        2.73 o
   7   2  18       10.90       13.85        3.13 o
   8   2  18       89.16       97.55        5.94 o
   9   2  18       14.43       14.61        3.41 o
  10   2  18       17.86       17.09        4.18 o
  11   2  18       13.05       12.96        4.43 o
  12   2  18       33.90       35.15        5.46 o
   0   3  18       40.61       41.96        3.76 o
   1   3  18        6.41        2.60        2.60 o
   2   3  18      148.03      133.30        7.91 o
   3   3  18      298.67      293.82       13.51 o
   4   3  18      290.85      279.02       13.14 o
   5   3  18       18.74       14.69        2.98 o
   6   3  18        0.70        0.43        2.98 o
   7   3  18       42.88       41.28        3.98 o
   8   3  18       12.21       12.14        3.18 o
   9   3  18        7.52        7.86        3.62 o
  10   3  18       41.01       33.28        5.28 o
  11   3  18        2.79        2.88        3.58 o
  12   3  18        9.33        5.61        5.79 o
   0   4  18       16.63       13.66        3.11 o
   1   4  18        3.56        2.32        2.59 o
   2   4  18      185.27      175.62        9.54 o
   3   4  18      186.99      186.18        9.26 o
   4   4  18       39.60       40.88        3.71 o
   5   4  18      232.52      237.99       10.80 o
   6   4  18       38.14       41.16        3.66 o
   7   4  18       59.48       58.14        4.67 o
   8   4  18       18.66       18.72        3.46 o
   9   4  18       45.60       41.13        4.97 o
  10   4  18        9.35       13.21        4.10 o
  11   4  18       -2.52        0.63        4.59 o
  12   4  18       44.55       36.73        6.46 o
   0   5  18       13.63       13.05        2.90 o
   1   5  18        6.07        0.47        2.79 o
   2   5  18       74.21       68.34        5.21 o
   3   5  18      235.93      221.37       11.38 o
   4   5  18      109.39      113.36        6.31 o
   5   5  18      110.47      108.43        6.49 o
   6   5  18       22.26       24.38        3.19 o
   7   5  18       19.68       15.66        3.25 o
   8   5  18       54.30       62.51        5.11 o
   9   5  18       12.94        9.03        3.67 o
  10   5  18       10.47       10.51        3.82 o
  11   5  18        6.95        7.81        3.79 o
   0   6  18        3.27        0.05        2.37 o
   1   6  18        6.84        4.47        2.96 o
   2   6  18       41.37       45.13        3.92 o
   3   6  18       14.10       13.88        3.10 o
   4   6  18        9.09        7.40        2.82 o
   5   6  18       55.86       59.05        4.30 o
   6   6  18        4.19        1.94        2.78 o
   7   6  18       59.02       59.23        4.79 o
   8   6  18       24.83       28.18        3.90 o
   9   6  18       46.04       41.40        5.07 o
  10   6  18       49.89       45.14        5.64 o
  11   6  18       25.58       21.24        4.97 o
   0   7  18        8.33       11.57        3.00 o
   1   7  18      338.64      337.50       15.47 o
   2   7  18       95.88       92.54        5.96 o
   3   7  18      290.15      281.62       13.23 o
   4   7  18       29.83       32.70        3.47 o
   5   7  18      110.53      115.36        6.48 o
   6   7  18       47.16       48.19        4.16 o
   7   7  18       10.58        7.69        3.36 o
   8   7  18        9.26        8.33        3.77 o
   9   7  18        0.42        2.68        5.03 o
  10   7  18       14.07        8.48        4.56 o
  11   7  18        0.84        1.55        4.41 o
   0   8  18      296.49      278.09       14.35 o
   1   8  18        8.96        9.31        3.39 o
   2   8  18       31.83       37.05        3.68 o
   3   8  18      114.38      116.19        6.50 o
   4   8  18       65.82       76.43        4.88 o
   5   8  18      119.61      120.29        7.21 o
   6   8  18       31.16       32.02        3.60 o
   7   8  18       61.02       57.16        5.16 o
   8   8  18        3.50        0.38        4.90 o
   9   8  18       55.08       52.20        5.51 o
  10   8  18       -0.52        1.57        4.02 o
  11   8  18        7.02        4.24        4.54 o
   0   9  18      101.14       94.72        6.64 o
   1   9  18      131.39      120.36        7.56 o
   2   9  18       18.65       17.35        3.21 o
   3   9  18      119.30      118.94        6.77 o
   4   9  18       12.36        6.84        3.09 o
   5   9  18        1.78        1.69        3.19 o
   6   9  18       33.10       34.60        4.17 o
   7   9  18       33.40       35.15        4.68 o
   8   9  18       -1.19        0.82        4.56 o
   9   9  18       20.42       18.45        4.45 o
  10   9  18       32.86       37.81        5.31 o
  11   9  18        2.94        2.22        6.25 o
   0  10  18      448.26      451.91       19.55 o
   1  10  18       90.51       84.16        5.83 o
   2  10  18      340.90      356.04       15.36 o
   3  10  18       22.76       24.39        3.30 o
   4  10  18       96.25      109.12        6.04 o
   5  10  18       36.73       37.10        4.17 o
   6  10  18       94.57       92.23        6.59 o
   7  10  18       11.65        8.46        3.63 o
   8  10  18       10.87        8.97        4.31 o
   9  10  18        3.70        4.00        4.20 o
  10  10  18       -0.45        1.65        4.82 o
   0  11  18      141.80      153.63        8.40 o
   1  11  18      413.00      393.28       17.71 o
   2  11  18      125.79      119.97        7.19 o
   3  11  18       47.85       45.98        4.31 o
   4  11  18      152.12      153.58        8.40 o
   5  11  18       13.24       12.65        3.47 o
   6  11  18       39.06       51.21        4.74 o
   7  11  18        5.26        8.83        4.05 o
   8  11  18        6.12        5.48        4.08 o
   9  11  18       28.37       26.31        5.10 o
  10  11  18       12.42       13.23        4.35 o
   0  12  18       19.87       19.59        3.14 o
   1  12  18      245.53      256.68       12.03 o
   2  12  18      163.30      165.49        8.61 o
   3  12  18        5.31        4.90        3.20 o
   4  12  18        0.67        1.22        3.54 o
   5  12  18       53.86       61.19        5.25 o
   6  12  18       -0.43        3.45        3.72 o
   7  12  18        3.80        2.66        4.21 o
   8  12  18       15.37       13.24        4.68 o
   9  12  18       24.81       20.74        4.92 o
  10  12  18        8.66        8.17        4.74 o
   0  13  18       73.76       60.95        5.73 o
   1  13  18      221.39      219.68       10.92 o
   2  13  18       13.38       11.58        3.71 o
   3  13  18       69.71       73.55        5.46 o
   4  13  18       18.64       13.70        4.31 o
   5  13  18       16.56       20.85        4.06 o
   6  13  18       48.49       44.86        5.41 o
   7  13  18        5.48        4.40        4.50 o
   8  13  18        7.98        6.94        5.12 o
   9  13  18       25.55       20.93        5.09 o
   0  14  18       10.74       10.56        3.86 o
   1  14  18       86.83       92.14        6.57 o
   2  14  18       38.97       35.96        4.86 o
   3  14  18       79.87       79.56        6.55 o
   4  14  18       35.59       31.09        4.79 o
   5  14  18       51.06       47.48        5.82 o
   6  14  18       34.78       31.44        5.39 o
   7  14  18       24.71       23.95        5.16 o
   8  14  18        0.28        0.70        4.36 o
   9  14  18       17.81       14.63        4.99 o
   0  15  18       15.75       18.17        4.02 o
   1  15  18       34.68       36.30        4.98 o
   2  15  18        7.26        6.91        4.54 o
   3  15  18       14.72       11.75        4.13 o
   4  15  18       68.37       64.50        6.48 o
   5  15  18       52.80       49.81        6.12 o
   6  15  18        1.81        0.14        4.24 o
   7  15  18       13.54       15.53        4.70 o
   8  15  18        1.55        0.04        4.90 o
   9  15  18       15.81        9.80        5.28 o
   0  16  18       10.48        9.66        4.73 o
   1  16  18       11.14        9.92        4.62 o
   2  16  18       45.42       45.15        5.78 o
   3  16  18        6.23        2.84        3.78 o
   4  16  18       39.10       35.85        5.27 o
   5  16  18       54.56       56.52        6.39 o
   6  16  18       23.94       17.96        5.37 o
   7  16  18       12.07       12.37        6.26 o
   8  16  18       12.93       11.50        5.37 o
   0  17  18        4.08        7.91        5.30 o
   1  17  18        4.55        5.60        3.99 o
   2  17  18       19.03       19.10        4.86 o
   3  17  18       11.34       11.12        4.26 o
   4  17  18        5.54        3.68        4.85 o
   5  17  18       22.67       22.66        5.00 o
   6  17  18       -1.60        1.34        4.60 o
   7  17  18       18.61       17.23        5.62 o
   8  17  18        3.04        1.50        5.58 o
   0  18  18        1.25        3.13        4.44 o
   1  18  18       32.86       27.40        5.65 o
   2  18  18       16.03       13.86        4.93 o
   3  18  18       17.97       19.74        5.10 o
   4  18  18       42.10       36.87        6.27 o
   5  18  18        7.90        2.87        5.54 o
   6  18  18       48.69       47.47        7.06 o
   7  18  18        4.68        2.19        5.21 o
   0  19  18        1.06        3.72        5.11 o
   1  19  18       12.61        5.99        4.95 o
   2  19  18        4.47        4.37        4.85 o
   3  19  18       10.15        7.60        5.03 o
   4  19  18        5.84        6.99        5.98 o
   5  19  18       10.96        9.20        5.32 o
   6  19  18       18.57       19.62        6.62 o
   0  20  18       15.99       13.29        5.22 o
   1  20  18       27.82       25.20        5.81 o
   2  20  18        8.34        4.97        5.09 o
   3  20  18        3.39        1.30        4.71 o
   4  20  18       39.39       35.37        7.18 o
   5  20  18       21.43       15.47        5.98 o
   0  21  18        3.71        0.73        6.09 o
   1  21  18       28.42       27.08        6.86 o
   2  21  18        4.28        0.70        6.45 o
   3  21  18        4.15        0.62        5.31 o
   4  21  18        6.04        2.51        5.63 o
   0  22  18       11.13        8.05        5.63 o
   1  22  18        0.87        5.61        5.75 o
   2  22  18       51.22       47.74        7.87 o
   1   0  19      118.86      121.62        6.83 o
   2   0  19      221.98      212.74       10.89 o
   3   0  19       13.87       13.89        2.83 o
   4   0  19       85.67       89.45        5.24 o
   5   0  19       29.25       32.49        3.33 o
   6   0  19        1.36        6.61        3.59 o
   7   0  19      282.41      292.15       13.07 o
   8   0  19       11.53       10.21        3.14 o
   9   0  19       37.44       34.50        4.59 o
  10   0  19       10.53       14.42        4.09 o
  11   0  19       48.72       43.90        6.05 o
   0   1  19        6.86        7.51        3.06 o
   1   1  19      147.20      149.30        7.81 o
   2   1  19       47.22       48.71        3.97 o
   3   1  19       61.20       66.13        4.37 o
   4   1  19       46.88       48.30        3.93 o
   5   1  19       42.86       43.86        3.82 o
   6   1  19      172.05      178.47        8.70 o
   7   1  19       23.00       27.38        3.47 o
   8   1  19       24.13       25.73        3.84 o
   9   1  19       13.78       15.32        3.65 o
  10   1  19       40.93       37.34        4.93 o
  11   1  19       11.22       17.31        4.29 o
   0   2  19        9.69       10.75        2.54 o
   1   2  19      582.86      567.02       23.87 o
   2   2  19      589.42      590.74       24.17 o
   3   2  19       84.54       74.36        5.34 o
   4   2  19      266.32      265.99       12.09 o
   5   2  19      252.56      243.20       11.43 o
   6   2  19       82.01       85.70        5.38 o
   7   2  19       46.25       48.32        4.24 o
   8   2  19       -1.42        0.84        3.31 o
   9   2  19       71.08       66.37        5.84 o
  10   2  19       12.43       10.88        4.21 o
  11   2  19       23.78       24.24        4.69 o
   0   3  19        3.94        7.08        2.69 o
   1   3  19       12.03       11.32        2.92 o
   2   3  19      206.27      201.08       10.25 o
   3   3  19       62.03       64.99        4.64 o
   4   3  19       96.89      103.61        5.73 o
   5   3  19       41.19       45.61        3.75 o
   6   3  19       54.38       54.66        4.36 o
   7   3  19       10.92       12.31        3.12 o
   8   3  19       50.39       47.84        4.68 o
   9   3  19       20.69       27.35        4.13 o
  10   3  19        7.74        9.45        3.72 o
  11   3  19       -0.61        1.04        3.62 o
   0   4  19        1.82        0.46        2.76 o
   1   4  19      201.22      191.53       10.43 o
   2   4  19      107.73      117.72        6.71 o
   3   4  19      230.66      230.38       11.23 o
   4   4  19        3.67        2.70        2.75 o
   5   4  19      285.47      284.60       12.96 o
   6   4  19       37.61       38.10        3.81 o
   7   4  19        5.16        6.56        3.05 o
   8   4  19       43.51       39.97        4.45 o
   9   4  19        3.87        1.62        3.99 o
  10   4  19        9.71        8.22        4.12 o
  11   4  19       52.41       49.16        5.95 o
   0   5  19        0.99        0.35        2.72 o
   1   5  19       52.71       58.54        4.42 o
   2   5  19       64.11       69.38        4.93 o
   3   5  19       76.82       76.57        5.24 o
   4   5  19       34.58       39.50        3.57 o
   5   5  19      125.08      128.97        6.93 o
   6   5  19       58.03       56.44        4.73 o
   7   5  19        7.96        8.24        3.76 o
   8   5  19       52.00       52.94        4.99 o
   9   5  19       48.14       47.23        5.24 o
  10   5  19       10.08       10.65        4.12 o
  11   5  19       14.43       17.88        4.45 o
   0   6  19       14.76       14.03        2.98 o
   1   6  19       23.80       24.46        3.30 o
   2   6  19      235.17      245.58       11.44 o
   3   6  19      393.16      392.42       17.00 o
   4   6  19        1.59        0.45        3.43 o
   5   6  19      158.51      164.30        8.33 o
   6   6  19       75.59       76.23        5.39 o
   7   6  19       83.64       86.42        5.63 o
   8   6  19        0.51        1.24        3.65 o
   9   6  19       13.17       13.89        4.26 o
  10   6  19       22.75       17.05        4.70 o
  11   6  19       51.11       41.55        6.16 o
   0   7  19       80.65       90.45        5.66 o
   1   7  19       74.43       76.16        5.51 o
   2   7  19       30.33       33.67        3.74 o
   3   7  19       57.04       62.48        4.80 o
   4   7  19       42.75       46.39        3.90 o
   5   7  19       67.78       72.02        5.05 o
   6   7  19       76.78       75.96        5.62 o
   7   7  19        3.06        3.45        3.88 o
   8   7  19       12.92       10.79        4.10 o
   9   7  19       18.99       17.33        4.66 o
  10   7  19       23.23       24.58        4.65 o
  11   7  19       38.10       38.06        5.43 o
   0   8  19       16.11       17.43        3.42 o
   1   8  19       60.18       64.17        4.96 o
   2   8  19       27.89       28.29        3.76 o
   3   8  19       16.34       15.21        3.26 o
   4   8  19      127.87      137.25        7.28 o
   5   8  19       97.81      102.77        6.45 o
   6   8  19       90.98      100.08        6.06 o
   7   8  19        3.66        5.83        3.68 o
   8   8  19       35.94       35.68        4.64 o
   9   8  19        4.78        5.81        4.13 o
  10   8  19        9.45        9.74        4.30 o
  11   8  19        4.74        5.28        4.34 o
   0   9  19       -0.18        0.51        2.91 o
   1   9  19      108.19      106.50        6.73 o
   2   9  19       36.77       41.16        4.12 o
   3   9  19       71.25       72.25        5.16 o
   4   9  19       35.35       43.49        4.01 o
   5   9  19       64.78       72.05        5.23 o
   6   9  19       42.31       48.38        4.79 o
   7   9  19        9.08        6.55        3.63 o
   8   9  19       18.61       16.73        4.72 o
   9   9  19        7.03        6.93        4.29 o
  10   9  19       46.27       41.89        5.96 o
   0  10  19      139.68      135.16        8.34 o
   1  10  19       67.59       68.33        5.39 o
   2  10  19       20.79       17.26        3.52 o
   3  10  19       49.12       54.29        4.54 o
   4  10  19       41.93       49.63        4.28 o
   5  10  19       57.18       66.91        4.89 o
   6  10  19       31.39       33.07        4.30 o
   7  10  19        5.12        5.49        3.66 o
   8  10  19       22.93       24.07        4.53 o
   9  10  19       10.08        7.96        4.39 o
  10  10  19       16.73       15.43        4.57 o
   0  11  19        1.70        4.53        3.06 o
   1  11  19       41.79       43.12        4.52 o
   2  11  19      138.51      135.64        8.37 o
   3  11  19      133.96      130.98        7.66 o
   4  11  19      111.59      115.78        7.03 o
   5  11  19       15.44       17.01        3.76 o
   6  11  19        3.04        3.09        4.16 o
   7  11  19        8.13        9.50        4.10 o
   8  11  19       20.48       20.62        4.91 o
   9  11  19       23.51       22.20        5.05 o
  10  11  19       15.94       12.71        4.72 o
   0  12  19      500.87      468.15       22.10 o
   1  12  19       49.60       50.59        5.12 o
   2  12  19       36.29       42.95        4.57 o
   3  12  19       21.16       30.26        3.80 o
   4  12  19       23.52       22.96        4.22 o
   5  12  19       64.19       61.17        5.95 o
   6  12  19       16.41       21.41        4.53 o
   7  12  19       20.36       24.27        4.96 o
   8  12  19        1.96        0.20        4.86 o
   9  12  19        1.46        0.21        4.79 o
  10  12  19        2.89        2.28        4.85 o
   0  13  19        4.76        2.41        3.67 o
   1  13  19      177.49      178.81        9.90 o
   2  13  19       21.67       22.52        4.15 o
   3  13  19       51.82       52.39        5.04 o
   4  13  19       57.34       66.54        5.59 o
   5  13  19      126.34      120.87        8.75 o
   6  13  19       20.26       17.13        4.86 o
   7  13  19       59.09       59.91        6.37 o
   8  13  19        2.20        1.23        5.53 o
   9  13  19        9.47       10.36        4.79 o
   0  14  19       -1.96        3.01        4.17 o
   1  14  19       88.86       91.93        6.75 o
   2  14  19       49.58       50.92        5.17 o
   3  14  19       90.55       94.77        7.24 o
   4  14  19        4.35        4.78        4.12 o
   5  14  19        3.10        2.14        4.08 o
   6  14  19       47.14       36.12        6.14 o
   7  14  19        3.66        2.20        4.24 o
   8  14  19       48.62       47.04        6.62 o
   9  14  19       -2.83        1.29        7.69 o
   0  15  19       -0.06        3.38        3.99 o
   1  15  19       17.86       18.37        4.41 o
   2  15  19       19.48       14.31        4.73 o
   3  15  19       32.19       32.80        4.92 o
   4  15  19        4.03        4.04        4.66 o
   5  15  19       13.78       12.89        4.60 o
   6  15  19       20.11       19.35        5.34 o
   7  15  19        1.35        3.99        3.78 o
   8  15  19        5.58        2.86        5.79 o
   0  16  19       28.23       30.94        4.94 o
   1  16  19       35.36       39.18        5.32 o
   2  16  19       34.30       40.11        5.31 o
   3  16  19       39.40       35.14        5.55 o
   4  16  19        5.78        9.30        4.15 o
   5  16  19        9.40       11.05        4.69 o
   6  16  19        7.97        7.49        4.46 o
   7  16  19       21.07       23.70        5.39 o
   8  16  19       25.93       23.20        6.08 o
   0  17  19        4.05        1.17        4.59 o
   1  17  19        7.47        7.40        4.28 o
   2  17  19        1.47        3.21        4.67 o
   3  17  19       29.73       24.25        5.51 o
   4  17  19       24.08       20.13        5.25 o
   5  17  19       66.74       74.84        8.04 o
   6  17  19       12.63       11.72        5.38 o
   7  17  19       13.73       12.26        5.46 o
   0  18  19       42.76       41.43        5.57 o
   1  18  19       10.95       12.40        5.15 o
   2  18  19        1.01        0.08        4.58 o
   3  18  19       70.11       64.21        7.76 o
   4  18  19        4.88        3.21        4.67 o
   5  18  19       20.77       19.68        6.12 o
   6  18  19       13.90       15.62        5.07 o
   7  18  19        2.12        7.92        4.67 o
   0  19  19        2.03        1.88        6.20 o
   1  19  19       41.13       43.69        6.65 o
   2  19  19        4.48        3.55        4.85 o
   3  19  19       13.12       14.17        5.42 o
   4  19  19       40.84       37.75        6.89 o
   5  19  19        1.59        0.38        5.08 o
   6  19  19       12.88       15.94        6.33 o
   0  20  19        0.42        0.83        4.83 o
   1  20  19       11.58       13.28        5.32 o
   2  20  19        4.20        3.12        4.84 o
   3  20  19       14.70       13.35        5.67 o
   4  20  19       13.60       18.04        5.90 o
   5  20  19       -1.51        2.37        5.85 o
   0  21  19       -3.94        0.05        6.58 o
   1  21  19       24.93       17.41        6.91 o
   2  21  19        1.13        2.61        6.39 o
   3  21  19       -4.47        0.83        5.38 o
   0  22  19        2.17        0.01        5.74 o
   1  22  19        1.99        0.16        6.01 o
   1   0  20        3.94        5.83        3.26 o
   2   0  20       10.88       11.94        2.95 o
   3   0  20        2.02        1.56        2.44 o
   4   0  20       59.28       65.65        4.57 o
   5   0  20       59.88       63.08        4.55 o
   6   0  20      157.30      157.78        7.96 o
   7   0  20        3.51        5.18        3.21 o
   8   0  20        0.96        0.01        4.02 o
   9   0  20        9.97        7.29        3.66 o
  10   0  20        0.53        0.00        4.04 o
  11   0  20       -2.84        0.98        3.96 o
   0   1  20       64.28       58.50        4.97 o
   1   1  20       43.52       42.37        3.96 o
   2   1  20       92.39      100.58        5.70 o
   3   1  20        1.22        2.48        2.44 o
   4   1  20      145.98      141.46        7.63 o
   5   1  20       44.62       48.72        3.94 o
   6   1  20        1.65        2.67        3.65 o
   7   1  20       71.98       75.07        5.35 o
   8   1  20        4.32        5.79        3.20 o
   9   1  20       14.57       16.32        3.92 o
  10   1  20      114.11      115.41        9.26 o
  11   1  20       10.26       12.58        4.37 o
   0   2  20       28.51       30.53        3.35 o
   1   2  20       38.65       38.73        3.76 o
   2   2  20       18.16       18.16        2.89 o
   3   2  20       47.58       48.89        4.12 o
   4   2  20       54.65       53.61        4.31 o
   5   2  20      158.31      162.10        8.30 o
   6   2  20       44.49       42.33        4.21 o
   7   2  20       49.18       54.56        4.58 o
   8   2  20        2.19        2.81        3.89 o
   9   2  20       27.44       30.28        4.41 o
  10   2  20       25.12       26.57        4.63 o
  11   2  20        6.23        7.55        4.97 o
   0   3  20       14.46       13.35        2.96 o
   1   3  20       65.73       65.55        4.82 o
   2   3  20      120.32      121.93        6.83 o
   3   3  20        9.83       11.51        2.64 o
   4   3  20       65.08       69.15        4.60 o
   5   3  20       82.12       82.71        5.47 o
   6   3  20      243.21      240.36       11.63 o
   7   3  20      241.75      235.06       11.65 o
   8   3  20        1.75        2.82        3.57 o
   9   3  20       20.88       19.59        4.38 o
  10   3  20        1.42        5.19        4.57 o
  11   3  20       11.74       11.92        4.18 o
   0   4  20       74.96       76.81        5.43 o
   1   4  20       56.20       57.18        4.63 o
   2   4  20      406.05      421.86       17.76 o
   3   4  20      707.95      683.11       28.13 o
   4   4  20       32.48       34.27        3.48 o
   5   4  20        4.34        6.35        2.81 o
   6   4  20       55.80       56.73        4.61 o
   7   4  20       21.62       22.51        3.64 o
   8   4  20       32.83       31.33        4.41 o
   9   4  20        4.48        6.13        4.16 o
  10   4  20       42.96       44.23        5.62 o
  11   4  20       38.35       33.98        5.75 o
   0   5  20       16.61       16.69        3.15 o
   1   5  20       22.16       22.57        3.51 o
   2   5  20       57.71       55.30        4.82 o
   3   5  20      102.20      112.76        6.29 o
   4   5  20       27.30       29.26        3.66 o
   5   5  20      181.97      186.57        9.56 o
   6   5  20      187.27      186.30        9.73 o
   7   5  20        2.43        0.79        3.90 o
   8   5  20       43.15       43.76        4.88 o
   9   5  20       23.57       27.48        4.60 o
  10   5  20        5.70        7.97        3.78 o
  11   5  20       18.41       16.32        4.86 o
   0   6  20       32.63       33.85        3.55 o
   1   6  20       68.37       68.37        5.10 o
   2   6  20      168.80      173.75        8.71 o
   3   6  20      135.98      136.51        7.62 o
   4   6  20       70.33       78.79        5.19 o
   5   6  20       43.71       44.66        4.27 o
   6   6  20       23.36       22.85        3.60 o
   7   6  20       10.04       11.12        3.59 o
   8   6  20       29.86       27.30        4.43 o
   9   6  20       30.87       24.92        5.15 o
  10   6  20       36.83       39.29        5.21 o
  11   6  20        3.36        2.98        5.12 o
   0   7  20        6.27        6.92        2.57 o
   1   7  20       28.21       25.24        3.79 o
   2   7  20       61.53       64.46        4.89 o
   3   7  20       73.55       67.88        5.31 o
   4   7  20       64.33       73.58        4.93 o
   5   7  20        8.48       10.89        3.26 o
   6   7  20       83.25       84.64        5.95 o
   7   7  20        2.08        3.88        4.52 o
   8   7  20       24.45       32.21        4.46 o
   9   7  20       27.40       31.00        5.11 o
  10   7  20       29.07       30.27        5.22 o
  11   7  20       -0.09        1.39        4.81 o
   0   8  20        2.24        2.83        3.06 o
   1   8  20       27.67       26.07        3.84 o
   2   8  20       35.98       34.58        4.17 o
   3   8  20       59.06       67.78        5.10 o
   4   8  20       94.38      118.11        6.17 o
   5   8  20       88.75       87.55        6.17 o
   6   8  20       27.91       33.30        4.13 o
   7   8  20        3.16        4.76        4.19 o
   8   8  20        4.89        6.74        3.76 o
   9   8  20       12.84        8.18        4.18 o
  10   8  20       -1.18        1.10        3.76 o
   0   9  20        2.02        5.31        3.91 o
   1   9  20      115.97      122.51        6.90 o
   2   9  20      105.28      108.81        6.88 o
   3   9  20       90.76       96.14        6.02 o
   4   9  20        6.40       10.23        3.23 o
   5   9  20        2.94        3.89        3.37 o
   6   9  20       36.66       34.10        4.43 o
   7   9  20       33.75       27.74        4.87 o
   8   9  20       14.74       14.61        4.56 o
   9   9  20        6.37        3.89        3.80 o
  10   9  20       27.66       27.63        5.09 o
   0  10  20        4.56        0.59        3.24 o
   1  10  20       55.19       54.77        5.22 o
   2  10  20       38.39       41.33        4.30 o
   3  10  20       17.83       17.91        3.85 o
   4  10  20       12.01       14.99        3.47 o
   5  10  20       90.86       96.60        6.67 o
   6  10  20       21.61       20.43        4.43 o
   7  10  20       42.31       39.09        5.58 o
   8  10  20        6.28        3.61        3.75 o
   9  10  20        4.28        6.34        4.49 o
  10  10  20        8.01       10.62        4.10 o
   0  11  20      233.70      218.78       12.09 o
   1  11  20       44.68       44.73        4.81 o
   2  11  20        8.96       12.76        3.46 o
   3  11  20       12.65       14.95        3.68 o
   4  11  20       28.36       33.15        4.29 o
   5  11  20       37.66       38.87        4.79 o
   6  11  20        4.78        6.32        3.83 o
   7  11  20       24.42       25.35        4.37 o
   8  11  20        6.94        6.98        4.69 o
   9  11  20        1.61        1.25        4.35 o
  10  11  20        3.12        0.05        5.42 o
   0  12  20       10.43       11.57        3.69 o
   1  12  20       88.88       92.47        6.76 o
   2  12  20       17.59       16.82        4.17 o
   3  12  20       16.47       14.71        3.90 o
   4  12  20       10.61       14.50        3.83 o
   5  12  20        0.74        4.27        4.31 o
   6  12  20       27.37       29.91        5.25 o
   7  12  20       11.15       10.15        4.79 o
   8  12  20        1.84        2.18        4.31 o
   9  12  20       27.11       30.82        5.17 o
   0  13  20       60.16       58.75        5.35 o
   1  13  20       39.05       42.64        5.06 o
   2  13  20       11.22        7.72        4.01 o
   3  13  20       25.71       27.44        4.57 o
   4  13  20        2.54        1.58        4.12 o
   5  13  20       10.57        9.46        4.39 o
   6  13  20        6.25        7.56        4.67 o
   7  13  20        0.40        0.79        5.09 o
   8  13  20       23.66       16.96        5.53 o
   9  13  20       13.28       12.40        5.02 o
   0  14  20        0.97        0.69        4.43 o
   1  14  20       33.65       38.24        4.73 o
   2  14  20        8.34       12.35        4.16 o
   3  14  20       21.69       25.00        4.59 o
   4  14  20       25.79       22.26        5.09 o
   5  14  20       13.41       16.11        4.24 o
   6  14  20       18.68       23.78        5.26 o
   7  14  20        7.34       13.25        4.53 o
   8  14  20       13.41       14.59        5.48 o
   0  15  20        6.33        5.87        4.27 o
   1  15  20        3.25        0.78        3.54 o
   2  15  20        8.69       12.04        4.12 o
   3  15  20       41.58       40.09        5.65 o
   4  15  20       25.65       28.52        5.07 o
   5  15  20        7.46       10.96        4.56 o
   6  15  20       20.62       14.78        5.36 o
   7  15  20       10.56       10.55        5.08 o
   8  15  20        9.93        6.16        5.13 o
   0  16  20        1.96        0.93        3.71 o
   1  16  20       51.63       44.99        6.10 o
   2  16  20        1.21        1.22        4.62 o
   3  16  20       20.01       20.47        5.04 o
   4  16  20        9.10        7.66        4.16 o
   5  16  20        0.39        1.24        4.81 o
   6  16  20        1.33        0.19        4.12 o
   7  16  20       30.54       32.42        6.29 o
   0  17  20       -3.05        0.01        5.67 o
   1  17  20        8.03        8.19        4.50 o
   2  17  20       30.04       20.86        5.68 o
   3  17  20       73.54       66.36        8.04 o
   4  17  20       28.13       31.08        5.52 o
   5  17  20       10.37        9.67        5.21 o
   6  17  20        6.21        6.61        5.17 o
   7  17  20        5.85        2.03        5.00 o
   0  18  20        7.05        3.15        4.49 o
   1  18  20       39.09       35.80        6.20 o
   2  18  20        2.65        5.47        4.99 o
   3  18  20        9.92        9.78        5.14 o
   4  18  20       26.59       21.27        6.35 o
   5  18  20       -1.62        2.44        5.68 o
   6  18  20       11.81        9.26        5.22 o
   0  19  20       30.34       26.08        6.51 o
   1  19  20        4.54        3.52        5.25 o
   2  19  20        7.12        2.42        5.40 o
   3  19  20       19.15       14.96        5.82 o
   4  19  20       36.03       36.27        6.98 o
   5  19  20       10.86       11.16        5.47 o
   0  20  20        7.00        3.87        5.67 o
   1  20  20        1.10        1.61        5.67 o
   2  20  20        0.05        0.89        5.47 o
   3  20  20       13.51       13.00        5.47 o
   4  20  20       15.59       13.35        6.34 o
   0  21  20       14.24       12.74        6.35 o
   1  21  20       -0.64        2.86        7.75 o
   2  21  20       -0.69        0.23        5.95 o
   3  21  20       26.40       22.64        6.75 o
   1   0  21        7.30        6.07        2.99 o
   2   0  21        8.47       11.14        2.88 o
   3   0  21      359.13      348.71       15.71 o
   4   0  21      245.45      235.15       11.61 o
   5   0  21        0.28        0.69        3.09 o
   6   0  21        0.15        0.11        3.72 o
   7   0  21        1.05        0.55        3.65 o
   8   0  21       21.69       13.73        3.93 o
   9   0  21      121.61      126.54        8.24 o
  10   0  21       10.15        8.51        3.97 o
  11   0  21       67.73       61.50        7.17 o
   0   1  21       15.49       13.38        2.76 o
   1   1  21      229.50      225.47       11.50 o
   2   1  21       32.08       34.67        3.46 o
   3   1  21       18.35       12.96        3.01 o
   4   1  21       59.94       55.67        4.44 o
   5   1  21      566.24      568.99       23.79 o
   6   1  21      144.15      128.85        7.86 o
   7   1  21       26.40       26.61        3.88 o
   8   1  21       79.19       80.89        6.03 o
   9   1  21       18.02       21.98        4.08 o
  10   1  21       84.26       80.87        7.55 o
  11   1  21        8.45        3.71        4.74 o
   0   2  21       15.70       14.39        2.78 o
   1   2  21       26.12       26.37        3.29 o
   2   2  21       33.65       36.21        3.51 o
   3   2  21       64.89       69.56        4.60 o
   4   2  21      289.57      287.65       13.31 o
   5   2  21       15.49       13.10        3.29 o
   6   2  21      164.27      175.02        9.00 o
   7   2  21       38.38       36.58        4.42 o
   8   2  21        8.56        7.06        3.73 o
   9   2  21      101.18      106.10        7.86 o
  10   2  21        8.45        6.86        4.29 o
  11   2  21        5.54        6.44        4.84 o
   0   3  21        2.20        1.65        3.88 o
   1   3  21      104.53      101.29        6.36 o
   2   3  21      195.91      190.90        9.17 o
   3   3  21      111.77      109.96        6.19 o
   4   3  21      112.95      116.20        6.53 o
   5   3  21       41.97       33.35        4.27 o
   6   3  21       80.05       75.42        5.73 o
   7   3  21       44.24       44.34        4.67 o
   8   3  21       39.36       37.83        4.67 o
   9   3  21       17.48       20.80        4.00 o
  10   3  21       13.14       10.89        4.31 o
  11   3  21       -0.50        1.42        4.60 o
   0   4  21       91.10       92.24        5.95 o
   1   4  21       38.66       39.46        4.29 o
   2   4  21        9.70        0.37        2.96 o
   3   4  21       44.11       40.13        4.07 o
   4   4  21       33.56       28.17        3.90 o
   5   4  21       29.02       29.45        3.82 o
   6   4  21        9.93       12.47        3.16 o
   7   4  21       10.66       14.37        3.55 o
   8   4  21        4.41        2.35        3.60 o
   9   4  21       11.23        7.28        3.75 o
  10   4  21       13.20       13.29        4.77 o
  11   4  21        2.44        3.44        3.90 o
   0   5  21        3.72        3.29        3.13 o
   1   5  21       61.55       69.02        4.99 o
   2   5  21       42.21       43.76        4.39 o
   3   5  21       10.24        9.47        3.12 o
   4   5  21       51.78       58.80        4.36 o
   5   5  21      173.70      171.60        9.55 o
   6   5  21       49.50       55.95        4.84 o
   7   5  21        2.58        3.91        3.19 o
   8   5  21       11.78        9.57        3.90 o
   9   5  21       20.70       20.84        4.56 o
  10   5  21        6.78        8.03        4.05 o
  11   5  21       -2.74        0.19        4.45 o
   0   6  21       33.26       29.76        3.90 o
   1   6  21       28.48       27.95        3.73 o
   2   6  21      103.88      107.31        6.35 o
   3   6  21       39.77       39.83        4.10 o
   4   6  21       23.51       15.10        3.72 o
   5   6  21       78.53       88.94        5.71 o
   6   6  21       18.31       20.49        3.68 o
   7   6  21       29.24       24.24        4.30 o
   8   6  21        0.70        1.06        3.61 o
   9   6  21        5.63        6.51        3.98 o
  10   6  21       24.80       23.17        5.30 o
  11   6  21        1.45        0.12        4.39 o
   0   7  21       31.66       31.75        3.77 o
   1   7  21       17.94       17.48        3.46 o
   2   7  21       81.16       84.37        5.74 o
   3   7  21       33.27       31.36        4.27 o
   4   7  21       19.46       14.69        3.59 o
   5   7  21       17.40       21.57        3.69 o
   6   7  21       76.39       73.11        5.82 o
   7   7  21       14.26       11.46        3.87 o
   8   7  21       15.94       14.59        4.26 o
   9   7  21        1.14        0.27        4.04 o
  10   7  21       20.65       12.22        4.67 o
   0   8  21        5.87        5.93        3.24 o
   1   8  21       27.19       32.82        3.92 o
   2   8  21      175.57      162.31        9.06 o
   3   8  21       53.98       56.22        5.11 o
   4   8  21       35.34       34.21        4.23 o
   5   8  21       26.86       25.80        4.01 o
   6   8  21      104.44       99.12        7.34 o
   7   8  21       -0.04        1.21        4.93 o
   8   8  21        1.73        0.68        4.43 o
   9   8  21       16.41       15.10        4.74 o
  10   8  21       13.22       15.17        4.79 o
   0   9  21       76.23       82.66        5.97 o
   1   9  21       22.45       22.51        3.96 o
   2   9  21      171.65      180.70        9.33 o
   3   9  21      112.83      118.79        7.28 o
   4   9  21        7.87        6.01        3.24 o
   5   9  21       22.23       22.75        3.97 o
   6   9  21       41.80       36.34        5.10 o
   7   9  21       16.42       15.08        3.90 o
   8   9  21        2.15        4.60        5.23 o
   9   9  21       -0.73        1.50        4.30 o
  10   9  21        2.28        2.73        4.25 o
   0  10  21        8.45        6.37        3.21 o
   1  10  21      142.66      136.04        8.19 o
   2  10  21       54.95       61.61        4.94 o
   3  10  21       40.88       45.72        4.82 o
   4  10  21        9.94        7.05        3.45 o
   5  10  21       74.51       72.12        6.35 o
   6  10  21        1.52        0.25        4.40 o
   7  10  21        3.90        2.66        4.05 o
   8  10  21       -1.14        1.12        4.95 o
   9  10  21       19.36       20.23        5.13 o
  10  10  21       11.97       15.09        4.83 o
   0  11  21       -0.35        1.24        3.72 o
   1  11  21      195.94      192.81       11.20 o
   2  11  21        4.50        2.99        3.52 o
   3  11  21       15.88       14.22        4.11 o
   4  11  21       35.61       33.87        4.77 o
   5  11  21        0.92        0.30        3.75 o
   6  11  21       17.27       14.08        4.50 o
   7  11  21       14.47       14.52        4.49 o
   8  11  21        7.35        9.61        4.62 o
   9  11  21        4.49        1.99        5.38 o
   0  12  21       90.66       81.58        6.43 o
   1  12  21       29.54       30.43        4.43 o
   2  12  21       10.24       12.18        4.75 o
   3  12  21       68.40       75.73        5.99 o
   4  12  21       47.61       48.55        5.28 o
   5  12  21       71.82       72.03        6.55 o
   6  12  21        5.06        4.30        4.31 o
   7  12  21       13.62       14.95        4.58 o
   8  12  21        6.75        4.41        4.91 o
   9  12  21       51.07       49.77        6.87 o
   0  13  21        6.07        5.05        4.06 o
   1  13  21       19.11       18.96        4.19 o
   2  13  21       22.49       25.97        4.17 o
   3  13  21       55.33       53.26        5.83 o
   4  13  21      249.25      230.04       14.40 o
   5  13  21       16.99       14.57        4.82 o
   6  13  21       24.51       20.54        5.12 o
   7  13  21        5.83        9.95        4.57 o
   8  13  21       -0.65        0.09        5.77 o
   9  13  21        9.08       11.21        4.84 o
   0  14  21        4.65        0.37        4.67 o
   1  14  21       37.30       38.10        5.05 o
   2  14  21        7.34       10.68        5.44 o
   3  14  21       46.15       38.05        5.62 o
   4  14  21       73.64       76.15        7.16 o
   5  14  21       92.99       98.42        8.11 o
   6  14  21       39.97       35.62        6.19 o
   7  14  21       -0.79        0.23        4.30 o
   8  14  21        7.00        3.84        5.28 o
   0  15  21       12.12       11.30        4.52 o
   1  15  21       23.58       24.72        4.78 o
   2  15  21       -2.25        0.17        4.11 o
   3  15  21       47.35       45.62        6.09 o
   4  15  21       17.40       17.75        5.20 o
   5  15  21       24.47       27.60        5.56 o
   6  15  21       19.38       17.32        5.24 o
   7  15  21        1.70        2.60        4.64 o
   8  15  21       10.73        8.97        4.98 o
   0  16  21        8.72       11.78        4.71 o
   1  16  21        4.38        3.19        4.35 o
   2  16  21        4.78        5.01        4.46 o
   3  16  21        0.08        2.53        4.77 o
   4  16  21        0.80        1.32        4.73 o
   5  16  21       14.45       12.76        5.85 o
   6  16  21       -0.34        0.08        5.76 o
   7  16  21        0.54        1.74        4.46 o
   0  17  21        0.29        0.95        4.38 o
   1  17  21        0.65        2.33        5.75 o
   2  17  21        1.29        2.56        5.23 o
   3  17  21        7.88        7.16        6.18 o
   4  17  21        4.81        5.04        4.56 o
   5  17  21        5.53        5.16        4.90 o
   6  17  21       -0.09        2.12        5.14 o
   0  18  21       23.12       18.77        5.60 o
   1  18  21        2.32        5.48        6.02 o
   2  18  21        8.51        6.98        4.91 o
   3  18  21       14.37       15.34        5.54 o
   4  18  21        2.03        4.87        5.75 o
   5  18  21        6.85        3.65        6.04 o
   6  18  21        2.59        5.42        5.32 o
   0  19  21        2.10        0.80        5.25 o
   1  19  21        1.50        0.36        5.45 o
   2  19  21        2.08        0.12        5.51 o
   3  19  21       10.56       10.72        5.81 o
   4  19  21       11.20       13.83        5.93 o
   5  19  21       -3.40        2.70        5.43 o
   0  20  21       20.01       17.46        6.18 o
   1  20  21        6.22        5.56        5.80 o
   2  20  21        6.03        7.09        5.89 o
   3  20  21       15.20       11.40        6.07 o
   0  21  21       -2.55        1.66        7.88 o
   1  21  21        2.69        1.06        6.35 o
   0   0  22        4.06        4.44        3.03 o
   1   0  22       33.96       40.61        3.60 o
   2   0  22       14.57       13.00        2.79 o
   3   0  22        9.30        6.37        3.13 o
   4   0  22        8.45        9.99        3.04 o
   5   0  22      216.28      231.49       11.24 o
   6   0  22        4.17        2.50        3.33 o
   7   0  22        0.25        1.67        3.01 o
   8   0  22       21.69       25.81        4.15 o
   9   0  22       77.27       75.22        6.33 o
  10   0  22       15.48       18.22        4.70 o
  11   0  22       -0.51        4.47        4.57 o
   0   1  22       67.31       62.42        4.68 o
   1   1  22       15.48       14.88        3.05 o
   2   1  22      159.05      154.11        8.07 o
   3   1  22       68.77       68.04        5.04 o
   4   1  22       38.20       43.66        4.02 o
   5   1  22       66.60       68.65        5.16 o
   6   1  22       57.94       51.90        4.83 o
   7   1  22       62.22       66.04        5.39 o
   8   1  22       10.05       13.82        3.72 o
   9   1  22       28.68       25.29        4.69 o
  10   1  22       19.40       25.03        4.79 o
  11   1  22        7.75        7.04        4.61 o
   0   2  22       53.48       52.10        4.56 o
   1   2  22       14.84       15.82        3.12 o
   2   2  22       34.25       37.66        3.56 o
   3   2  22      148.88      152.59        7.73 o
   4   2  22       36.00       38.81        3.91 o
   5   2  22       98.78      107.10        6.68 o
   6   2  22       -0.83        0.26        4.28 o
   7   2  22        7.47        6.95        3.40 o
   8   2  22       19.95       22.88        3.84 o
   9   2  22       27.80       33.62        4.83 o
  10   2  22        9.97        8.40        4.32 o
  11   2  22        0.88        0.24        4.09 o
   0   3  22      119.85      125.68        6.62 o
   1   3  22       70.87       72.43        5.38 o
   2   3  22      148.15      151.29        7.75 o
   3   3  22       87.16       97.11        5.67 o
   4   3  22       85.95       92.27        5.65 o
   5   3  22      156.57      144.45        8.59 o
   6   3  22       13.68       16.87        3.37 o
   7   3  22       19.72       18.07        3.92 o
   8   3  22        3.19        3.64        3.41 o
   9   3  22        1.87        1.62        4.23 o
  10   3  22       15.44       15.27        4.66 o
  11   3  22       29.05       24.48        5.02 o
   0   4  22       11.00       13.66        3.56 o
   1   4  22       32.73       34.00        3.90 o
   2   4  22       40.13       39.13        4.09 o
   3   4  22      297.64      282.64       13.37 o
   4   4  22      283.58      277.06       13.33 o
   5   4  22      210.90      215.96       10.63 o
   6   4  22        3.30        4.55        3.35 o
   7   4  22       41.85       41.86        4.76 o
   8   4  22        6.26        6.86        3.83 o
   9   4  22       30.56       30.38        5.01 o
  10   4  22        1.84        2.88        4.43 o
   0   5  22       -0.07        2.22        3.07 o
   1   5  22       21.73       24.54        3.76 o
   2   5  22       37.59       42.75        4.15 o
   3   5  22       77.61       75.41        5.53 o
   4   5  22      212.63      221.73       10.62 o
   5   5  22        9.05        7.96        3.29 o
   6   5  22        1.75        3.26        3.53 o
   7   5  22       12.13       13.97        3.73 o
   8   5  22       14.36       11.40        4.38 o
   9   5  22        5.63        7.44        4.79 o
  10   5  22       19.69       21.67        4.51 o
   0   6  22       22.98       23.32        3.83 o
   1   6  22        7.14        7.22        3.44 o
   2   6  22      160.39      176.01        9.11 o
   3   6  22        4.28        5.64        2.90 o
   4   6  22        1.19        0.14        3.52 o
   5   6  22       24.93       28.03        3.93 o
   6   6  22      108.89      103.34        7.29 o
   7   6  22       14.40       13.97        3.70 o
   8   6  22        4.13        2.97        3.93 o
   9   6  22       14.94       14.25        4.53 o
  10   6  22       21.18       17.03        5.02 o
   0   7  22       19.45       21.93        3.95 o
   1   7  22       63.29       71.41        5.47 o
   2   7  22      309.98      307.58       14.74 o
   3   7  22      286.73      273.90       13.65 o
   4   7  22       58.44       58.61        5.04 o
   5   7  22       29.16       35.74        4.18 o
   6   7  22       39.31       46.37        4.65 o
   7   7  22       23.89       23.90        4.44 o
   8   7  22        2.24        0.82        3.74 o
   9   7  22       43.27       41.01        5.94 o
  10   7  22       10.29        8.69        4.58 o
   0   8  22       38.86       34.40        4.38 o
   1   8  22       54.91       57.70        5.15 o
   2   8  22        7.77        8.04        3.57 o
   3   8  22      115.93      119.68        7.54 o
   4   8  22       24.81       31.31        3.96 o
   5   8  22        9.33        9.47        3.82 o
   6   8  22       27.99       27.04        4.45 o
   7   8  22        2.14        3.20        3.80 o
   8   8  22       11.02        8.04        4.97 o
   9   8  22       24.42       18.19        5.39 o
  10   8  22       24.36       23.95        5.37 o
   0   9  22       54.43       51.40        5.61 o
   1   9  22       34.86       34.53        4.47 o
   2   9  22       92.63       92.10        6.55 o
   3   9  22       62.20       67.38        5.58 o
   4   9  22       17.38       18.93        3.97 o
   5   9  22       70.98       68.61        6.17 o
   6   9  22        3.63        6.82        4.18 o
   7   9  22        2.26        0.23        4.10 o
   8   9  22       11.39       11.90        4.76 o
   9   9  22        8.98        6.68        4.63 o
  10   9  22        4.16        2.99        5.69 o
   0  10  22        0.13        0.42        5.37 o
   1  10  22      226.96      202.65       11.76 o
   2  10  22       30.52       29.19        4.39 o
   3  10  22       22.35       23.16        4.65 o
   4  10  22       27.88       31.71        4.60 o
   5  10  22       36.15       39.89        5.19 o
   6  10  22       20.15       24.97        4.80 o
   7  10  22       15.85        9.35        4.91 o
   8  10  22        5.09        6.40        4.08 o
   9  10  22       10.70        5.54        5.02 o
   0  11  22       31.45       33.56        4.32 o
   1  11  22       82.69       85.06        6.81 o
   2  11  22       41.99       43.75        4.86 o
   3  11  22       11.28       10.57        4.20 o
   4  11  22        3.06        0.23        4.64 o
   5  11  22       19.16       18.29        4.71 o
   6  11  22        1.80        1.13        4.34 o
   7  11  22       15.05       22.26        4.95 o
   8  11  22       11.69        7.96        4.99 o
   9  11  22       -0.86        2.35        4.80 o
   0  12  22        5.40        6.68        3.89 o
   1  12  22        4.45        3.90        4.18 o
   2  12  22       51.83       48.30        5.62 o
   3  12  22       32.34       28.01        5.07 o
   4  12  22        6.26        6.32        4.11 o
   5  12  22        1.21        2.03        3.83 o
   6  12  22        8.75        9.65        4.74 o
   7  12  22        1.31        0.66        4.89 o
   8  12  22        7.83        6.00        5.32 o
   9  12  22       22.09       19.86        5.41 o
   0  13  22        7.89        9.56        4.31 o
   1  13  22        4.46        3.38        3.81 o
   2  13  22       20.46       19.42        4.25 o
   3  13  22       41.87       40.36        5.76 o
   4  13  22       11.14       14.22        4.78 o
   5  13  22       27.89       25.70        5.13 o
   6  13  22       14.82       12.96        5.08 o
   7  13  22        9.66       11.34        5.14 o
   8  13  22       23.11       19.04        5.92 o
   0  14  22        8.07       12.62        4.98 o
   1  14  22        1.30        1.26        5.26 o
   2  14  22       13.87       15.31        4.62 o
   3  14  22       44.78       39.35        5.87 o
   4  14  22       36.57       39.57        5.63 o
   5  14  22       29.74       25.96        5.32 o
   6  14  22       11.93       13.72        5.34 o
   7  14  22       13.19       14.91        5.00 o
   8  14  22       19.33       24.40        6.07 o
   0  15  22       29.98       28.23        5.71 o
   1  15  22        5.38        6.71        5.25 o
   2  15  22       32.89       31.62        5.48 o
   3  15  22       32.34       32.37        5.91 o
   4  15  22        0.32        3.05        5.33 o
   5  15  22       27.25       23.38        5.22 o
   6  15  22       18.48       16.70        5.27 o
   7  15  22       21.79       23.98        6.20 o
   0  16  22       55.44       58.02        6.53 o
   1  16  22        4.34        2.85        4.45 o
   2  16  22        0.79        0.20        4.38 o
   3  16  22       43.89       37.10        6.40 o
   4  16  22       35.80       32.61        6.11 o
   5  16  22       13.04        8.81        6.16 o
   6  16  22        4.90        9.32        5.60 o
   7  16  22       34.35       34.40        6.81 o
   0  17  22        1.26        0.00        5.14 o
   1  17  22        6.75        9.48        5.32 o
   2  17  22       48.89       45.79        6.69 o
   3  17  22       11.61       12.49        5.45 o
   4  17  22        1.99        1.03        4.91 o
   5  17  22        6.98        6.75        5.15 o
   6  17  22        5.35        4.71        5.56 o
   0  18  22        5.32        6.33        4.71 o
   1  18  22        6.71        6.49        4.88 o
   2  18  22        8.11       10.87        5.10 o
   3  18  22       14.05       11.71        5.65 o
   4  18  22       -2.18        1.62        5.45 o
   5  18  22       24.09       28.35        6.18 o
   0  19  22       24.12       24.30        6.61 o
   1  19  22       -0.46        3.53        6.51 o
   2  19  22       22.67       27.80        6.45 o
   3  19  22        0.62        2.99        6.51 o
   4  19  22       12.19        8.89        5.75 o
   0  20  22       82.78       74.07        9.54 o
   1  20  22       38.36       33.71        7.04 o
   2  20  22        1.76        4.99        6.14 o
   1   0  23       28.80       28.97        3.76 o
   2   0  23       20.00       20.71        3.06 o
   3   0  23       82.96       84.22        5.44 o
   4   0  23       18.11       22.81        3.26 o
   5   0  23      222.70      213.07       11.16 o
   6   0  23        3.06        5.10        3.05 o
   7   0  23       34.03       35.65        4.24 o
   8   0  23       28.55       26.22        4.04 o
   9   0  23        2.08        0.27        4.82 o
  10   0  23        5.88        3.52        5.54 o
   0   1  23        4.23        5.97        4.12 o
   1   1  23        2.36        1.54        3.27 o
   2   1  23       20.05       19.33        3.35 o
   3   1  23       28.55       28.12        3.75 o
   4   1  23       38.64       39.52        4.10 o
   5   1  23       13.56       18.86        3.39 o
   6   1  23        0.64        0.51        3.58 o
   7   1  23        2.57        3.84        3.41 o
   8   1  23       11.04       10.25        3.71 o
   9   1  23        0.81        0.21        3.98 o
  10   1  23        6.31        6.75        4.79 o
   0   2  23       19.06       17.96        3.50 o
   1   2  23       45.07       44.77        4.43 o
   2   2  23       56.40       58.88        4.59 o
   3   2  23      104.34       96.93        6.22 o
   4   2  23       55.23       58.13        4.73 o
   5   2  23       12.90       11.20        3.50 o
   6   2  23       26.38       26.80        3.71 o
   7   2  23        4.49        4.40        3.35 o
   8   2  23        7.85        6.13        3.67 o
   9   2  23       20.35       21.93        4.69 o
  10   2  23        6.06        7.28        4.89 o
   0   3  23      186.59      178.39        9.87 o
   1   3  23       59.80       56.78        5.14 o
   2   3  23       11.19       14.98        3.52 o
   3   3  23       37.66       38.28        4.13 o
   4   3  23      131.99      138.60        7.60 o
   5   3  23       74.75       81.13        5.68 o
   6   3  23       90.43       99.47        6.45 o
   7   3  23        7.04        7.10        3.60 o
   8   3  23        9.29        6.90        4.16 o
   9   3  23       30.25       28.30        4.81 o
  10   3  23       13.83        8.12        4.61 o
   0   4  23      226.99      234.09       10.95 o
   1   4  23        1.59        3.14        4.14 o
   2   4  23      104.10      109.83        6.83 o
   3   4  23       44.38       40.59        4.36 o
   4   4  23      156.67      159.39        8.73 o
   5   4  23        2.74        4.01        3.17 o
   6   4  23       22.23       21.23        4.04 o
   7   4  23       10.11       10.55        3.93 o
   8   4  23       17.66       15.90        3.95 o
   9   4  23       22.44       21.95        4.94 o
  10   4  23       12.11       11.88        4.21 o
   0   5  23      126.70      124.86        7.62 o
   1   5  23       29.68       34.89        4.30 o
   2   5  23      135.85      136.42        7.89 o
   3   5  23       12.79       14.88        3.65 o
   4   5  23      288.93      286.75       13.93 o
   5   5  23      130.96      128.36        7.93 o
   6   5  23       34.31       33.67        4.33 o
   7   5  23       33.88       31.31        4.71 o
   8   5  23        2.37        2.65        4.15 o
   9   5  23       42.37       46.20        6.30 o
  10   5  23       25.27       18.65        5.25 o
   0   6  23        1.47        0.55        3.16 o
   1   6  23       47.65       46.16        4.79 o
   2   6  23      139.63      151.10        8.26 o
   3   6  23       48.06       50.52        4.88 o
   4   6  23        1.86        1.51        3.84 o
   5   6  23       54.11       56.65        5.10 o
   6   6  23       94.43       95.84        7.15 o
   7   6  23        4.94        2.64        3.75 o
   8   6  23       42.23       36.05        5.42 o
   9   6  23        4.24        3.81        4.50 o
  10   6  23        4.36        1.56        4.49 o
   0   7  23       58.86       61.99        5.21 o
   1   7  23       34.57       36.55        4.54 o
   2   7  23       -1.17        0.18        3.84 o
   3   7  23       56.00       59.15        5.49 o
   4   7  23        1.24        1.75        4.36 o
   5   7  23       15.46       13.02        3.99 o
   6   7  23       54.16       54.66        5.27 o
   7   7  23       23.89       20.34        4.56 o
   8   7  23        5.94        4.35        4.38 o
   9   7  23       27.09       27.55        5.30 o
  10   7  23        2.90        1.75        4.75 o
   0   8  23      186.30      183.31        9.85 o
   1   8  23       21.42       24.60        4.16 o
   2   8  23       76.44       76.69        5.96 o
   3   8  23      102.34       87.34        7.12 o
   4   8  23        6.02        5.90        3.76 o
   5   8  23       64.11       64.55        5.94 o
   6   8  23        3.06        1.81        3.62 o
   7   8  23       -0.73        0.80        3.35 o
   8   8  23       24.45       24.66        5.41 o
   9   8  23        9.32       11.97        4.76 o
   0   9  23      105.52       97.40        7.36 o
   1   9  23       85.65       80.13        6.23 o
   2   9  23       11.99       15.81        4.03 o
   3   9  23       17.34       21.40        4.09 o
   4   9  23        3.98        5.44        3.30 o
   5   9  23        4.72        2.75        4.49 o
   6   9  23        1.44        0.24        4.15 o
   7   9  23       41.12       36.25        5.94 o
   8   9  23       21.45       13.40        5.29 o
   9   9  23       15.38       10.59        4.88 o
   0  10  23        2.06        0.37        3.07 o
   1  10  23      253.79      231.60       13.18 o
   2  10  23        4.82        1.69        3.84 o
   3  10  23       23.64       17.94        4.49 o
   4  10  23       18.47       19.08        4.19 o
   5  10  23        5.85        3.65        3.82 o
   6  10  23        2.24        1.84        4.86 o
   7  10  23       -1.47        1.80        4.67 o
   8  10  23        0.90        0.66        4.90 o
   9  10  23       11.28        7.79        5.14 o
   0  11  23        0.36        1.26        4.27 o
   1  11  23       37.38       39.19        5.31 o
   2  11  23        2.76        1.50        4.06 o
   3  11  23       10.19       10.64        3.96 o
   4  11  23       26.02       20.66        5.04 o
   5  11  23       10.09       13.23        4.26 o
   6  11  23        2.78        2.96        5.12 o
   7  11  23        4.55        5.39        4.78 o
   8  11  23       11.31        8.40        5.54 o
   9  11  23        2.58        3.07        4.95 o
   0  12  23       14.26       10.77        4.50 o
   1  12  23        1.84        0.91        4.83 o
   2  12  23       14.35       14.21        4.23 o
   3  12  23       25.39       21.74        5.13 o
   4  12  23       13.37       11.90        4.61 o
   5  12  23        1.30        0.90        4.18 o
   6  12  23        1.27        1.04        4.25 o
   7  12  23       14.16       14.79        5.57 o
   8  12  23        3.08        2.62        5.11 o
   0  13  23        1.65        0.80        4.56 o
   1  13  23        3.06        2.59        4.17 o
   2  13  23        0.93        0.85        5.27 o
   3  13  23       24.90       23.02        5.16 o
   4  13  23       46.81       38.69        6.04 o
   5  13  23        8.52        6.72        4.71 o
   6  13  23       20.50       21.21        5.44 o
   7  13  23        0.46        2.95        4.68 o
   8  13  23        3.84        3.30        5.36 o
   0  14  23        3.06        1.69        4.43 o
   1  14  23        3.98        7.40        4.62 o
   2  14  23        5.90        3.39        4.73 o
   3  14  23       13.44       11.16        4.67 o
   4  14  23        9.15       11.77        4.92 o
   5  14  23        5.33        7.65        4.89 o
   6  14  23        2.56        1.11        4.78 o
   7  14  23       14.30       14.60        5.09 o
   0  15  23       13.25       16.62        4.58 o
   1  15  23        9.52        8.75        5.01 o
   2  15  23       12.31       12.49        4.74 o
   3  15  23       16.57       13.00        5.40 o
   4  15  23       29.73       32.78        5.87 o
   5  15  23       17.81       16.69        5.25 o
   6  15  23        1.96        1.70        5.14 o
   7  15  23       12.02       20.56        6.20 o
   0  16  23        8.21        7.48        5.37 o
   1  16  23        6.51        3.32        4.57 o
   2  16  23       41.98       36.71        6.41 o
   3  16  23        6.23        9.44        5.15 o
   4  16  23        8.33        4.43        5.21 o
   5  16  23        0.66        3.05        5.46 o
   6  16  23        1.05        1.14        5.83 o
   0  17  23       16.93       21.84        5.65 o
   1  17  23       10.71       18.01        4.50 o
   2  17  23        3.73        5.08        5.03 o
   3  17  23        5.37        4.35        5.99 o
   4  17  23       14.14       14.78        5.63 o
   5  17  23       -2.57        1.50        5.32 o
   0  18  23        8.04       14.00        6.00 o
   1  18  23        0.97        1.95        5.36 o
   2  18  23       64.19       56.53        8.61 o
   3  18  23        2.13        1.23        5.94 o
   4  18  23       27.47       20.70        6.87 o
   0  19  23       24.60       18.18        6.17 o
   1  19  23        2.11        0.04        5.85 o
   2  19  23       39.40       35.11        7.37 o
   3  19  23        0.54        1.55        6.47 o
   0  20  23        2.91        2.15        6.90 o
   1  20  23        8.40        8.42        6.30 o
   0   0  24       38.61       37.04        4.29 o
   1   0  24       42.53       42.69        4.48 o
   2   0  24       90.08       95.35        5.91 o
   3   0  24      100.71       95.72        6.25 o
   4   0  24        7.41        6.98        3.53 o
   5   0  24       40.90       43.66        4.42 o
   6   0  24       60.53       68.61        5.69 o
   7   0  24       15.17       14.64        3.73 o
   8   0  24       11.98       10.19        4.04 o
   9   0  24       19.13       19.94        4.95 o
  10   0  24       10.92        4.52        4.87 o
   0   1  24       19.44       20.10        3.57 o
   1   1  24       16.52       14.61        3.47 o
   2   1  24      107.67      104.66        6.50 o
   3   1  24       74.43       77.35        5.52 o
   4   1  24       67.91       69.58        5.38 o
   5   1  24       15.34       14.75        3.74 o
   6   1  24       13.88       15.80        3.71 o
   7   1  24        5.18        3.77        3.47 o
   8   1  24        6.39        8.27        3.85 o
   9   1  24        8.47        4.37        4.13 o
  10   1  24        6.13       12.22        5.82 o
   0   2  24       88.86       83.97        5.74 o
   1   2  24       12.50       10.93        3.18 o
   2   2  24      347.96      336.68       15.46 o
   3   2  24       63.59       55.20        5.04 o
   4   2  24      116.51      108.04        7.20 o
   5   2  24       54.98       53.79        4.69 o
   6   2  24        2.63        2.33        3.40 o
   7   2  24        7.70        8.51        3.75 o
   8   2  24       17.29       13.25        3.91 o
   9   2  24        1.10        0.50        4.73 o
  10   2  24        3.91        4.44        4.78 o
   0   3  24       25.13       17.18        4.22 o
   1   3  24       35.75       36.43        4.25 o
   2   3  24      109.52      106.88        6.90 o
   3   3  24        4.17        5.68        2.98 o
   4   3  24       22.62       23.47        3.96 o
   5   3  24       24.54       23.10        4.08 o
   6   3  24       54.54       53.60        5.30 o
   7   3  24        3.35        2.04        3.41 o
   8   3  24       22.40       22.75        4.74 o
   9   3  24       18.25       14.78        4.43 o
  10   3  24        8.35        8.09        4.75 o
   0   4  24      137.61      135.53        8.24 o
   1   4  24        5.84        6.63        3.88 o
   2   4  24      323.87      318.33       15.16 o
   3   4  24      138.49      137.92        8.21 o
   4   4  24        4.42        1.10        3.21 o
   5   4  24       17.88       14.68        3.74 o
   6   4  24       24.31       20.68        4.22 o
   7   4  24       10.14        6.16        4.31 o
   8   4  24        5.92        7.50        4.31 o
   9   4  24        2.27        0.33        5.80 o
  10   4  24       12.83       16.42        5.00 o
   0   5  24        3.14        4.48        3.72 o
   1   5  24        5.23        0.40        3.55 o
   2   5  24       30.85       22.09        4.57 o
   3   5  24       12.64       12.38        3.81 o
   4   5  24       42.51       39.56        4.87 o
   5   5  24       67.76       62.44        5.90 o
   6   5  24       14.57       14.44        3.66 o
   7   5  24       14.93       16.07        4.55 o
   8   5  24       13.81       14.20        4.40 o
   9   5  24       11.49        7.23        4.81 o
  10   5  24        3.00        1.24        4.65 o
   0   6  24        6.99        5.84        3.45 o
   1   6  24       48.92       54.60        5.21 o
   2   6  24       66.85       66.21        5.89 o
   3   6  24        3.09        2.37        3.39 o
   4   6  24        5.38        6.74        3.96 o
   5   6  24       26.00       25.97        4.09 o
   6   6  24       34.01       28.64        4.74 o
   7   6  24       14.87       15.32        4.29 o
   8   6  24       38.72       34.35        5.71 o
   9   6  24        2.76        0.67        4.37 o
  10   6  24        8.41        8.47        5.43 o
   0   7  24        1.67        1.91        3.47 o
   1   7  24      153.89      152.34        8.87 o
   2   7  24        4.43        4.63        4.37 o
   3   7  24       12.58       11.54        4.04 o
   4   7  24        4.10        6.04        4.03 o
   5   7  24       34.89       32.05        4.82 o
   6   7  24        5.71        3.30        4.11 o
   7   7  24       11.90       14.83        4.67 o
   8   7  24       -0.87        0.77        5.54 o
   9   7  24        9.52        8.12        4.68 o
   0   8  24       35.93       38.29        5.01 o
   1   8  24        5.86        4.08        4.19 o
   2   8  24       38.16       41.90        4.95 o
   3   8  24        2.21        1.92        3.99 o
   4   8  24       10.26        9.08        4.09 o
   5   8  24        0.64        2.50        4.25 o
   6   8  24       31.86       33.49        4.98 o
   7   8  24        0.72        0.62        4.46 o
   8   8  24       29.86       26.64        5.25 o
   9   8  24        1.70        0.93        4.61 o
   0   9  24        3.58        1.59        3.75 o
   1   9  24       63.05       62.10        5.67 o
   2   9  24       10.21        7.15        4.38 o
   3   9  24       14.33       14.10        3.98 o
   4   9  24      105.59       99.19        7.75 o
   5   9  24        1.21        0.97        3.72 o
   6   9  24       32.54       29.14        5.24 o
   7   9  24       24.66       19.94        5.27 o
   8   9  24        3.02        1.97        4.27 o
   9   9  24       35.34       33.95        6.31 o
   0  10  24        0.90        1.92        3.89 o
   1  10  24       53.24       60.20        5.72 o
   2  10  24       27.01       20.93        4.88 o
   3  10  24      131.88      127.90        9.08 o
   4  10  24        1.75        0.65        4.03 o
   5  10  24       19.70       20.68        5.01 o
   6  10  24        5.45        1.12        4.51 o
   7  10  24       11.71        6.25        4.94 o
   8  10  24        3.07        1.35        4.58 o
   9  10  24       10.25       23.79        5.65 o
   0  11  24        5.08        2.89        4.21 o
   1  11  24       39.06       40.03        5.49 o
   2  11  24       33.42       28.43        4.99 o
   3  11  24        1.22        0.09        3.80 o
   4  11  24       21.56       21.27        4.83 o
   5  11  24       25.72       23.04        5.07 o
   6  11  24       15.52       12.38        4.65 o
   7  11  24       23.06       22.22        5.40 o
   8  11  24        0.28        1.32        4.50 o
   0  12  24       24.67       28.06        4.29 o
   1  12  24       13.39       15.51        4.58 o
   2  12  24       21.50       26.07        4.76 o
   3  12  24       20.99       20.49        4.94 o
   4  12  24       33.97       37.07        5.31 o
   5  12  24       33.78       37.61        5.63 o
   6  12  24        2.78        4.95        4.93 o
   7  12  24       13.24       13.48        5.27 o
   8  12  24       62.25       55.63        7.93 o
   0  13  24       53.48       54.62        6.48 o
   1  13  24       18.17       15.24        4.82 o
   2  13  24       36.73       35.41        5.88 o
   3  13  24        9.55        4.86        4.71 o
   4  13  24        4.86        4.35        4.84 o
   5  13  24       40.23       38.16        6.53 o
   6  13  24        5.31        6.36        5.43 o
   7  13  24        6.79        7.29        5.78 o
   0  14  24       -0.60        0.40        5.16 o
   1  14  24        8.94        6.16        4.66 o
   2  14  24       12.00       13.29        5.12 o
   3  14  24       12.82       11.69        5.32 o
   4  14  24       22.33       17.22        5.39 o
   5  14  24       12.22       11.52        5.88 o
   6  14  24       11.39       10.23        5.34 o
   7  14  24       11.84       10.55        5.04 o
   0  15  24       26.52       22.46        5.63 o
   1  15  24        2.81        4.06        4.55 o
   2  15  24        2.48        0.84        4.96 o
   3  15  24       -2.92        1.06        4.84 o
   4  15  24       35.48       33.81        6.31 o
   5  15  24        6.40        4.54        5.31 o
   6  15  24       -1.08        1.21        5.49 o
   0  16  24       10.57        9.84        4.90 o
   1  16  24        2.61        3.99        4.70 o
   2  16  24        5.91        2.65        4.96 o
   3  16  24       13.49       13.27        5.57 o
   4  16  24        1.98        2.64        5.37 o
   5  16  24       13.75       14.04        5.44 o
   6  16  24        6.47        1.97        5.61 o
   0  17  24        3.62        1.45        6.71 o
   1  17  24        4.76        4.11        5.63 o
   2  17  24        6.64        4.52        5.23 o
   3  17  24        0.52        4.69        5.20 o
   4  17  24        1.13        3.47        6.63 o
   5  17  24       22.77       21.65        6.51 o
   0  18  24       39.45       35.01        7.38 o
   1  18  24       -0.39        1.93        4.68 o
   2  18  24       10.09       14.68        5.73 o
   3  18  24        6.51        6.60        5.54 o
   4  18  24        0.00        0.25        5.35 o
   0  19  24       -2.05        0.00        5.65 o
   1  19  24       11.59        8.10        5.90 o
   2  19  24       10.68       13.38        6.62 o
   1   0  25       48.91       49.87        5.01 o
   2   0  25       55.73       58.72        4.86 o
   3   0  25       37.49       42.74        4.07 o
   4   0  25        4.57        2.96        3.68 o
   5   0  25        7.26        3.62        3.66 o
   6   0  25        0.50        1.71        3.65 o
   7   0  25       21.72       26.18        3.90 o
   8   0  25        2.31        1.08        3.77 o
   9   0  25        3.33       12.64        4.86 o
  10   0  25       27.67       28.94        4.35 o
   0   1  25      209.76      205.76       10.31 o
   1   1  25       12.88       13.37        3.46 o
   2   1  25      124.01      119.76        7.42 o
   3   1  25       24.13       22.04        3.90 o
   4   1  25       40.69       41.06        4.62 o
   5   1  25       22.23       23.89        3.81 o
   6   1  25        9.70        5.86        3.94 o
   7   1  25       17.67       15.74        4.21 o
   8   1  25        9.06        9.70        4.23 o
   9   1  25       17.20       18.81        5.05 o
  10   1  25       36.33       31.34        5.51 o
   0   2  25       87.66       89.89        6.55 o
   1   2  25       66.53       64.05        5.40 o
   2   2  25       85.71       82.86        6.40 o
   3   2  25       73.68       71.05        5.58 o
   4   2  25        6.53        8.78        3.52 o
   5   2  25       10.32        9.57        3.83 o
   6   2  25      119.61      113.79        8.03 o
   7   2  25       40.76       38.67        4.85 o
   8   2  25        3.20        5.79        3.59 o
   9   2  25       30.73       33.56        5.63 o
  10   2  25        8.12        5.86        4.94 o
   0   3  25        4.60        4.27        3.02 o
   1   3  25      131.94      132.21        8.14 o
   2   3  25       49.10       47.32        4.85 o
   3   3  25      206.72      207.98       10.66 o
   4   3  25       36.42       38.99        4.59 o
   5   3  25       31.30       30.12        4.58 o
   6   3  25       83.84       81.63        6.91 o
   7   3  25       85.65       80.47        7.24 o
   8   3  25        9.93        8.43        4.46 o
   9   3  25        8.10        8.25        3.81 o
  10   3  25       43.83       42.71        6.10 o
   0   4  25       78.27       84.79        6.29 o
   1   4  25       54.38       48.55        5.26 o
   2   4  25       50.33       53.16        4.89 o
   3   4  25       12.19       13.23        3.71 o
   4   4  25       78.32       71.28        6.19 o
   5   4  25        1.90        3.36        4.34 o
   6   4  25       25.06       26.73        4.44 o
   7   4  25       19.24       19.50        4.64 o
   8   4  25       64.85       59.99        6.88 o
   9   4  25        3.28        6.31        3.83 o
   0   5  25       56.77       64.79        5.58 o
   1   5  25      248.35      239.75       12.69 o
   2   5  25       11.73       11.45        3.90 o
   3   5  25       48.40       42.71        5.00 o
   4   5  25       31.75       34.18        4.60 o
   5   5  25       52.80       53.57        5.54 o
   6   5  25       19.38       16.75        4.45 o
   7   5  25        9.26        9.86        4.32 o
   8   5  25       23.07       24.28        5.31 o
   9   5  25        4.14        1.12        4.52 o
   0   6  25       26.08       23.62        4.20 o
   1   6  25       98.75      101.07        7.18 o
   2   6  25        9.28       11.14        4.48 o
   3   6  25       12.37       11.33        4.43 o
   4   6  25       21.25       22.78        4.11 o
   5   6  25       11.11       15.04        3.84 o
   6   6  25       29.50       28.87        5.11 o
   7   6  25       21.90       21.78        4.89 o
   8   6  25        7.20        8.34        4.13 o
   9   6  25        4.09        2.36        4.90 o
   0   7  25        3.88        2.30        3.70 o
   1   7  25        6.79        5.29        3.78 o
   2   7  25       12.86       14.81        3.93 o
   3   7  25        6.90       10.51        4.07 o
   4   7  25      116.71      115.99        8.26 o
   5   7  25        7.08        8.08        4.53 o
   6   7  25       73.78       80.31        6.91 o
   7   7  25        2.78        3.03        4.23 o
   8   7  25       11.48       10.73        4.65 o
   9   7  25        5.16        4.28        5.13 o
   0   8  25      213.75      222.15       12.38 o
   1   8  25       55.90       48.78        5.85 o
   2   8  25      140.23      149.19        9.12 o
   3   8  25        1.59        1.64        4.05 o
   4   8  25        1.72        2.53        4.77 o
   5   8  25        6.08        9.59        4.92 o
   6   8  25       11.36       11.77        4.25 o
   7   8  25        5.75        2.84        4.27 o
   8   8  25       -0.76        0.41        4.64 o
   9   8  25       30.96       31.02        5.67 o
   0   9  25       53.97       56.70        5.51 o
   1   9  25        2.80        1.50        4.34 o
   2   9  25      177.37      182.93       10.96 o
   3   9  25       47.94       43.03        5.36 o
   4   9  25       51.77       55.21        5.87 o
   5   9  25        6.42        9.42        4.41 o
   6   9  25       12.75       11.51        5.30 o
   7   9  25       22.65       22.24        5.50 o
   8   9  25       19.88       16.24        5.43 o
   0  10  25        7.54        4.18        3.61 o
   1  10  25       53.13       51.98        6.12 o
   2  10  25       11.04        6.48        4.60 o
   3  10  25        4.79        3.54        4.15 o
   4  10  25        9.03        8.43        4.43 o
   5  10  25        1.55        0.37        4.02 o
   6  10  25       12.11        7.90        5.04 o
   7  10  25        1.16        6.56        4.85 o
   8  10  25       23.36       24.22        6.11 o
   0  11  25       89.57       99.68        7.81 o
   1  11  25       12.68       14.26        5.06 o
   2  11  25       13.11       15.94        4.76 o
   3  11  25       37.48       37.95        5.49 o
   4  11  25       34.16       28.27        5.57 o
   5  11  25       17.45       14.61        4.98 o
   6  11  25        3.57        3.09        5.02 o
   7  11  25        8.47        8.36        6.17 o
   8  11  25       20.41       18.52        6.18 o
   0  12  25        6.08        2.41        4.25 o
   1  12  25       17.10       13.60        5.03 o
   2  12  25       15.12       13.31        4.73 o
   3  12  25       10.38        8.94        4.30 o
   4  12  25       22.27       17.49        5.27 o
   5  12  25        9.20       12.52        4.47 o
   6  12  25       25.56       30.33        6.17 o
   7  12  25        5.05        1.30        5.26 o
   0  13  25        2.58        1.97        4.87 o
   1  13  25       16.29       16.11        4.73 o
   2  13  25        9.83       11.47        5.13 o
   3  13  25        5.57        3.21        5.09 o
   4  13  25       41.00       41.58        6.35 o
   5  13  25        5.21        2.92        4.55 o
   6  13  25       24.10       28.22        6.00 o
   7  13  25       23.13       19.30        5.84 o
   0  14  25       -0.24        2.74        6.26 o
   1  14  25        0.87        0.55        5.03 o
   2  14  25        3.63        0.59        4.96 o
   3  14  25        6.19        8.19        5.15 o
   4  14  25       18.44       23.73        5.12 o
   5  14  25       -0.42        0.95        5.53 o
   6  14  25       12.60       14.60        5.77 o
   0  15  25        9.09       10.46        4.92 o
   1  15  25       13.87       10.81        4.91 o
   2  15  25        8.85        8.72        5.19 o
   3  15  25       10.35        6.32        5.65 o
   4  15  25        7.23       12.96        4.88 o
   5  15  25       12.26        9.46        5.39 o
   6  15  25        9.37        6.38        5.20 o
   0  16  25       -2.28        1.76        7.04 o
   1  16  25       16.20       14.40        5.66 o
   2  16  25       10.92        6.46        5.55 o
   3  16  25        3.73        2.55        4.56 o
   4  16  25        6.21        3.45        5.89 o
   5  16  25       10.89        8.63        5.94 o
   0  17  25       16.05       14.98        5.66 o
   1  17  25       27.76       25.63        6.14 o
   2  17  25        2.08        5.70        5.63 o
   3  17  25       -0.15        1.87        4.43 o
   4  17  25        3.13        0.35        6.19 o
   0  18  25        0.20        0.18        5.87 o
   1  18  25        0.46        1.75        6.20 o
   2  18  25        2.96        7.51        5.66 o
   3  18  25       31.63       27.63        7.19 o
   1   0  26       17.33       14.81        4.00 o
   2   0  26        7.96        7.02        3.99 o
   3   0  26        0.20        0.09        2.59 o
   4   0  26       -0.26        0.10        3.60 o
   5   0  26        7.84        8.04        3.73 o
   6   0  26        3.74        1.64        3.79 o
   7   0  26       10.53        9.85        3.91 o
   8   0  26        0.57        2.52        3.75 o
   9   0  26        8.37        2.40        5.22 o
   0   1  26       56.21       55.95        5.54 o
   1   1  26       81.92       80.04        6.22 o
   2   1  26      134.26      131.52        8.07 o
   3   1  26       21.97       19.05        4.13 o
   4   1  26        7.41        8.28        4.24 o
   5   1  26        4.66        1.97        4.19 o
   6   1  26        0.64        1.26        4.64 o
   7   1  26       74.63       67.89        6.88 o
   8   1  26        9.52       11.92        4.33 o
   9   1  26       12.39        7.36        5.13 o
   0   2  26        3.93        0.93        4.50 o
   1   2  26       76.98       79.93        6.05 o
   2   2  26       30.40       27.96        4.32 o
   3   2  26       35.76       33.39        4.64 o
   4   2  26        6.69        7.83        4.02 o
   5   2  26       28.08       28.73        4.70 o
   6   2  26       10.48        8.79        4.13 o
   7   2  26       29.12       30.04        4.98 o
   8   2  26        4.97        4.50        4.01 o
   9   2  26       48.76       41.47        6.66 o
   0   3  26        3.36        0.87        3.75 o
   1   3  26      112.20      108.61        7.55 o
   2   3  26        5.80        7.56        4.11 o
   3   3  26       65.88       66.14        5.77 o
   4   3  26       28.27       29.52        4.61 o
   5   3  26       29.57       25.77        4.64 o
   6   3  26       31.86       35.09        5.10 o
   7   3  26       18.05       19.88        4.57 o
   8   3  26       26.99       22.29        5.44 o
   9   3  26       20.34       22.73        5.11 o
   0   4  26      104.86      107.11        7.26 o
   1   4  26       38.85       33.11        5.01 o
   2   4  26       86.44       78.68        6.70 o
   3   4  26       12.62       14.00        3.99 o
   4   4  26       59.65       57.19        5.78 o
   5   4  26       28.23       25.11        4.71 o
   6   4  26       46.61       49.16        5.51 o
   7   4  26       16.04       17.85        4.55 o
   8   4  26       13.42        8.88        4.80 o
   9   4  26       14.84       10.85        4.73 o
   0   5  26      134.68      125.87        8.78 o
   1   5  26       14.79       15.26        3.88 o
   2   5  26      209.45      210.47       11.71 o
   3   5  26       24.03       31.51        4.50 o
   4   5  26      128.33      124.02        8.65 o
   5   5  26       73.78       78.68        6.87 o
   6   5  26       23.08       22.50        5.04 o
   7   5  26       28.00       24.92        5.35 o
   8   5  26       82.63       70.77        7.84 o
   9   5  26       43.25       35.55        6.39 o
   0   6  26        5.81        2.07        3.98 o
   1   6  26       33.54       30.51        5.19 o
   2   6  26      156.36      140.11        9.78 o
   3   6  26        3.08        4.01        4.13 o
   4   6  26       40.81       43.48        5.16 o
   5   6  26       50.11       52.27        5.64 o
   6   6  26       15.68       14.77        4.69 o
   7   6  26       38.51       37.28        5.72 o
   8   6  26       11.89       16.58        4.47 o
   9   6  26        2.95        4.93        6.02 o
   0   7  26        4.26        0.36        4.32 o
   1   7  26       34.45       34.08        4.89 o
   2   7  26       29.03       30.68        4.90 o
   3   7  26       82.04       85.81        6.74 o
   4   7  26       83.63       87.69        7.29 o
   5   7  26       49.20       46.63        5.73 o
   6   7  26       17.48       15.20        4.44 o
   7   7  26       44.70       47.35        5.92 o
   8   7  26        8.65        3.08        4.79 o
   9   7  26        3.72        2.31        4.95 o
   0   8  26        8.86        6.23        3.64 o
   1   8  26       34.01       34.36        5.07 o
   2   8  26        5.26        5.78        4.47 o
   3   8  26        3.18        3.45        4.08 o
   4   8  26       68.02       58.48        6.62 o
   5   8  26       38.24       34.08        5.80 o
   6   8  26        1.27        2.64        5.41 o
   7   8  26       78.29       73.03        8.05 o
   8   8  26        4.59        5.60        4.98 o
   0   9  26        2.49        2.59        3.49 o
   1   9  26       12.23       11.19        4.88 o
   2   9  26       53.28       58.07        6.00 o
   3   9  26       66.96       57.35        6.41 o
   4   9  26       12.03        9.19        4.67 o
   5   9  26        8.07       10.25        4.88 o
   6   9  26        1.56        1.38        4.06 o
   7   9  26        2.08        2.25        5.11 o
   8   9  26        6.27        5.03        5.02 o
   0  10  26       -1.25        2.28        4.51 o
   1  10  26        0.70        2.15        4.43 o
   2  10  26       14.69       11.69        4.79 o
   3  10  26       21.16       28.36        4.92 o
   4  10  26        5.81        4.20        4.68 o
   5  10  26        3.53        7.55        4.53 o
   6  10  26        1.53        0.82        4.60 o
   7  10  26       11.13        9.42        5.35 o
   8  10  26       12.77       14.14        5.63 o
   0  11  26       35.25       29.07        5.76 o
   1  11  26        4.03        6.03        4.63 o
   2  11  26        4.49        1.98        4.50 o
   3  11  26       -0.66        0.31        4.78 o
   4  11  26        1.74        2.84        5.83 o
   5  11  26        5.99        4.80        4.91 o
   6  11  26        8.27        6.80        4.98 o
   7  11  26        4.98        1.90        5.62 o
   0  12  26        1.35        0.70        4.10 o
   1  12  26        2.73        0.22        5.01 o
   2  12  26       13.28        9.24        5.04 o
   3  12  26        1.63        3.34        4.90 o
   4  12  26       44.33       40.89        6.47 o
   5  12  26        3.52        0.03        4.80 o
   6  12  26        1.03        6.16        5.06 o
   7  12  26       28.76       27.05        6.50 o
   0  13  26        4.35        0.26        4.35 o
   1  13  26        6.58        4.25        5.36 o
   2  13  26       16.88       13.57        5.62 o
   3  13  26        5.43        4.61        5.14 o
   4  13  26        6.49        7.79        5.58 o
   5  13  26        6.95       10.57        5.32 o
   6  13  26        1.01        3.30        4.96 o
   0  14  26        2.98        0.19        4.97 o
   1  14  26        1.79        2.82        5.55 o
   2  14  26       15.69       11.68        5.55 o
   3  14  26        5.95        3.66        5.18 o
   4  14  26       36.79       33.48        6.53 o
   5  14  26        3.53        0.39        4.10 o
   6  14  26       11.90        8.98        5.71 o
   0  15  26        0.76        2.84        5.02 o
   1  15  26        6.11        6.77        5.22 o
   2  15  26        4.40        4.41        5.22 o
   3  15  26       44.04       37.39        6.82 o
   4  15  26       14.95       14.56        6.19 o
   5  15  26        8.39        9.40        5.75 o
   0  16  26       29.75       29.35        6.07 o
   1  16  26        3.39        2.41        5.44 o
   2  16  26        4.31        6.80        5.08 o
   3  16  26       16.60       16.58        6.31 o
   4  16  26       32.75       33.84        7.03 o
   0  17  26       15.91       18.29        6.25 o
   1  17  26       32.55       38.42        7.39 o
   2  17  26       24.80       22.40        6.24 o
   3  17  26       23.89       21.37        7.12 o
   0  18  26        6.73        8.14        5.49 o
   1  18  26        6.85        2.70        5.40 o
   1   0  27       10.02        3.86        4.02 o
   2   0  27      116.36      115.01        7.96 o
   3   0  27       39.15       38.91        5.28 o
   4   0  27        0.50        1.07        5.39 o
   5   0  27        4.72        3.17        3.75 o
   6   0  27        3.78        3.16        3.25 o
   7   0  27        6.64        7.22        4.03 o
   8   0  27        5.83        3.54        4.37 o
   9   0  27       45.02       43.26        6.72 o
   0   1  27       42.15       45.83        5.46 o
   1   1  27      514.77      475.55       23.32 o
   2   1  27       53.00       45.95        5.46 o
   3   1  27       18.83       15.54        4.27 o
   4   1  27       21.94       24.80        4.44 o
   5   1  27        8.18        3.81        4.18 o
   6   1  27        9.70        7.21        4.10 o
   7   1  27       32.09       26.40        5.31 o
   8   1  27       49.43       46.81        6.41 o
   9   1  27       28.10       24.86        6.17 o
   0   2  27        3.58        2.27        4.42 o
   1   2  27      169.28      168.87        9.89 o
   2   2  27       30.57       26.90        4.78 o
   3   2  27       27.02       27.48        4.47 o
   4   2  27        2.76        1.47        4.60 o
   5   2  27        8.15        8.93        3.88 o
   6   2  27       24.24       20.63        4.43 o
   7   2  27        3.64        1.62        4.09 o
   8   2  27       28.36       23.50        5.43 o
   9   2  27       98.58       91.45        8.49 o
   0   3  27        9.84       10.32        4.13 o
   1   3  27       51.73       46.62        5.58 o
   2   3  27        8.87        9.26        4.08 o
   3   3  27       23.35       21.02        4.28 o
   4   3  27        0.04        2.72        3.61 o
   5   3  27        2.95        2.98        4.46 o
   6   3  27       25.61       25.82        4.66 o
   7   3  27        1.77        2.73        4.70 o
   8   3  27       15.54       13.41        5.29 o
   9   3  27       11.04       13.27        4.61 o
   0   4  27        2.09        0.73        4.66 o
   1   4  27        7.49       10.33        4.15 o
   2   4  27       14.41       13.12        4.47 o
   3   4  27        1.48        1.09        3.77 o
   4   4  27       63.60       67.99        6.00 o
   5   4  27       11.68       10.99        4.42 o
   6   4  27       40.43       39.44        5.63 o
   7   4  27        0.69        1.48        4.78 o
   8   4  27       17.92       17.67        4.94 o
   9   4  27       15.50       15.58        5.50 o
   0   5  27       95.71      101.82        7.29 o
   1   5  27       21.99       22.37        4.61 o
   2   5  27       13.12       12.35        3.98 o
   3   5  27       28.84       30.32        4.85 o
   4   5  27       38.31       42.67        5.16 o
   5   5  27       32.28       32.21        4.93 o
   6   5  27       18.14       15.83        5.06 o
   7   5  27       33.56       30.93        5.81 o
   8   5  27        6.57        3.13        5.41 o
   9   5  27        2.66        6.82        5.90 o
   0   6  27       -0.64        0.54        5.88 o
   1   6  27        9.22        8.98        4.65 o
   2   6  27       21.95       25.70        5.01 o
   3   6  27        9.50        9.47        3.97 o
   4   6  27       18.67       15.23        4.68 o
   5   6  27       32.88       29.17        5.17 o
   6   6  27       27.16       25.59        5.23 o
   7   6  27        5.15        7.95        4.63 o
   8   6  27        9.38        5.06        4.84 o
   0   7  27       37.64       34.76        5.60 o
   1   7  27       33.53       31.96        5.24 o
   2   7  27       23.22       28.68        5.11 o
   3   7  27       21.03       19.42        4.66 o
   4   7  27       13.83       11.84        4.68 o
   5   7  27        9.64       13.68        4.75 o
   6   7  27        1.75        4.35        4.24 o
   7   7  27       -1.79        3.75        4.70 o
   8   7  27       13.84        4.54        5.11 o
   0   8  27       21.05       20.25        4.56 o
   1   8  27       58.78       49.65        6.54 o
   2   8  27       32.24       32.15        5.36 o
   3   8  27       17.99       18.13        4.97 o
   4   8  27       21.97       20.99        4.99 o
   5   8  27       33.28       39.54        5.59 o
   6   8  27        2.00        0.32        4.19 o
   7   8  27       20.11       17.20        5.84 o
   8   8  27       -2.12        1.25        5.09 o
   0   9  27       67.16       60.67        7.30 o
   1   9  27       16.13       14.44        5.20 o
   2   9  27        3.64        0.31        4.18 o
   3   9  27       26.33       21.31        5.29 o
   4   9  27       18.59       17.68        5.15 o
   5   9  27        3.50        4.02        4.46 o
   6   9  27        8.18        5.49        5.11 o
   7   9  27        0.47        6.05        5.28 o
   8   9  27       27.34       28.01        5.91 o
   0  10  27       22.07       19.18        5.14 o
   1  10  27       65.43       63.94        7.25 o
   2  10  27       62.69       54.08        7.05 o
   3  10  27        2.32        6.23        4.51 o
   4  10  27       40.27       40.38        6.15 o
   5  10  27        2.40        4.44        4.74 o
   6  10  27       17.18       22.10        5.29 o
   7  10  27       10.30        7.84        5.27 o
   0  11  27       17.03       13.00        5.55 o
   1  11  27       33.33       36.22        5.79 o
   2  11  27        5.58        3.36        4.53 o
   3  11  27        8.06        5.36        4.91 o
   4  11  27       19.61       17.04        5.32 o
   5  11  27       11.75        9.38        5.05 o
   6  11  27       12.85       19.74        5.74 o
   7  11  27       16.05       17.70        5.06 o
   0  12  27        8.95       13.14        5.63 o
   1  12  27       55.96       51.42        7.00 o
   2  12  27        4.00        1.59        4.56 o
   3  12  27        6.35        4.35        5.93 o
   4  12  27       16.76       14.43        5.29 o
   5  12  27       26.02       27.98        5.69 o
   6  12  27       25.60       20.78        6.73 o
   0  13  27       35.44       33.04        6.28 o
   1  13  27       21.30       23.58        6.17 o
   2  13  27        5.34        3.34        5.08 o
   3  13  27       13.88        5.07        5.82 o
   4  13  27        0.03        1.56        5.65 o
   5  13  27        1.46        0.82        4.93 o
   6  13  27        4.79        4.42        5.62 o
   0  14  27        5.95        1.86        5.72 o
   1  14  27        7.00        8.52        4.79 o
   2  14  27       -2.04        0.88        4.35 o
   3  14  27       15.12       11.17        5.88 o
   4  14  27       13.36       11.54        5.49 o
   5  14  27        1.88        4.73        5.78 o
   0  15  27       45.71       38.41        7.44 o
   1  15  27        7.65        8.05        5.41 o
   2  15  27       12.44       11.64        5.78 o
   3  15  27        3.37        2.11        5.68 o
   4  15  27        8.99        9.42        5.40 o
   0  16  27       -3.10        1.32        4.51 o
   1  16  27        5.19        3.66        6.62 o
   2  16  27       11.02        8.34        6.40 o
   3  16  27        6.43        6.94        6.14 o
   0  17  27       14.44       13.49        5.98 o
   1  17  27        8.10        8.53        6.50 o
   2  17  27       22.12       16.34        6.96 o
   1   0  28       39.88       37.44        5.10 o
   2   0  28       92.90       81.63        7.41 o
   3   0  28        6.80        5.52        4.23 o
   4   0  28       85.14       85.13        7.38 o
   5   0  28        5.44        3.20        4.26 o
   6   0  28       36.76       29.06        5.38 o
   7   0  28        7.98       11.02        4.17 o
   8   0  28       -0.14        1.71        8.67 o
   0   1  28        4.70        0.79        4.41 o
   1   1  28       17.53       16.73        4.42 o
   2   1  28      146.16      142.04        9.66 o
   3   1  28       30.29       27.44        4.75 o
   4   1  28        5.76        7.58        4.18 o
   5   1  28       11.02        8.81        4.49 o
   6   1  28       10.47       13.74        4.62 o
   7   1  28        7.34        5.97        4.70 o
   8   1  28       11.00       11.64        5.10 o
   0   2  28        7.16        8.39        4.71 o
   1   2  28       46.87       43.10        5.54 o
   2   2  28      140.08      130.46        9.37 o
   3   2  28       28.91       29.03        4.85 o
   4   2  28       39.70       41.55        5.63 o
   5   2  28       26.28       20.74        5.08 o
   6   2  28        7.31        6.91        4.42 o
   7   2  28       11.54        6.34        5.21 o
   8   2  28        9.71        8.47        5.38 o
   0   3  28       47.53       49.27        5.87 o
   1   3  28       69.38       70.32        6.22 o
   2   3  28      194.58      178.70       11.58 o
   3   3  28       17.80       22.29        4.50 o
   4   3  28       43.98       45.03        5.47 o
   5   3  28       95.10       85.63        8.06 o
   6   3  28        4.63        3.75        4.10 o
   7   3  28       40.41       40.84        6.25 o
   8   3  28        9.93        8.66        4.41 o
   0   4  28       35.09       31.62        5.17 o
   1   4  28        2.22        3.94        4.33 o
   2   4  28        6.64        6.86        4.02 o
   3   4  28       19.89       22.63        4.39 o
   4   4  28       13.34       13.99        4.43 o
   5   4  28       59.13       56.06        6.29 o
   6   4  28        0.25        0.43        5.44 o
   7   4  28       43.37       43.12        6.13 o
   8   4  28       18.71       13.88        5.65 o
   0   5  28       12.48       18.04        4.31 o
   1   5  28        4.64        4.19        5.02 o
   2   5  28       12.71       11.84        4.50 o
   3   5  28        2.44        2.07        4.13 o
   4   5  28       25.19       25.75        5.03 o
   5   5  28       42.81       41.06        5.56 o
   6   5  28       12.37       12.19        4.53 o
   7   5  28       20.80       14.98        5.20 o
   8   5  28        9.58        5.54        5.45 o
   0   6  28        8.19        7.24        5.17 o
   1   6  28       26.32       26.97        5.53 o
   2   6  28        6.66        9.21        4.19 o
   3   6  28       63.49       60.26        6.59 o
   4   6  28       24.30       25.85        4.90 o
   5   6  28       13.40       17.88        4.61 o
   6   6  28       13.11       13.49        4.55 o
   7   6  28        9.68       11.77        5.49 o
   8   6  28       41.95       31.49        6.31 o
   0   7  28        3.90        4.46        4.50 o
   1   7  28       11.66       12.80        4.47 o
   2   7  28        0.61        1.56        4.37 o
   3   7  28       -0.47        0.63        4.52 o
   4   7  28        3.43        1.59        4.29 o
   5   7  28       13.11        8.93        4.67 o
   6   7  28       35.98       35.91        5.95 o
   7   7  28       -2.97        1.12        4.55 o
   8   7  28        2.14        1.18        7.07 o
   0   8  28        0.94        1.36        5.42 o
   1   8  28       30.79       29.70        5.55 o
   2   8  28       25.10       21.56        5.17 o
   3   8  28        9.55       11.14        4.41 o
   4   8  28        4.99        3.84        4.45 o
   5   8  28        1.84        1.05        6.49 o
   6   8  28       10.08       12.76        4.58 o
   7   8  28        1.95        2.30        4.91 o
   0   9  28       30.73       37.69        5.80 o
   1   9  28        1.26        1.01        4.87 o
   2   9  28        9.72       12.66        5.26 o
   3   9  28        8.50        7.41        4.57 o
   4   9  28       -1.79        0.05        5.81 o
   5   9  28       34.60       34.06        6.33 o
   6   9  28       26.50       22.35        5.95 o
   7   9  28        9.06        4.90        5.72 o
   0  10  28       33.81       26.93        5.23 o
   1  10  28       14.93       17.12        4.97 o
   2  10  28       31.26       27.71        5.82 o
   3  10  28        4.22        3.07        5.02 o
   4  10  28       17.25       19.70        5.45 o
   5  10  28       10.64       13.12        5.14 o
   6  10  28        0.00        0.34        5.28 o
   7  10  28       18.17       14.00        6.13 o
   0  11  28       47.10       35.89        6.90 o
   1  11  28       18.91       14.71        4.98 o
   2  11  28       13.05        9.81        5.72 o
   3  11  28       19.75       18.17        5.67 o
   4  11  28        4.62        1.76        4.84 o
   5  11  28       -2.33        0.01        4.93 o
   6  11  28       34.50       33.60        6.87 o
   0  12  28        8.29        9.52        5.69 o
   1  12  28        4.36        3.05        5.33 o
   2  12  28       14.88       17.40        5.36 o
   3  12  28       17.53       14.93        5.64 o
   4  12  28       14.45       14.52        5.64 o
   5  12  28       16.18       15.25        5.87 o
   6  12  28       12.95       11.03        6.23 o
   0  13  28       39.27       34.26        6.50 o
   1  13  28        9.70       11.91        5.64 o
   2  13  28        2.09        1.67        5.48 o
   3  13  28       22.75       20.11        5.76 o
   4  13  28        3.70        1.87        6.44 o
   5  13  28       34.91       30.05        6.94 o
   0  14  28       14.28       12.69        6.34 o
   1  14  28        4.48        0.90        5.26 o
   2  14  28        9.44        9.11        6.67 o
   3  14  28       22.35       18.46        5.89 o
   4  14  28        1.32        4.92        5.60 o
   0  15  28       38.50       32.09        7.02 o
   1  15  28        7.07        2.95        6.14 o
   2  15  28       67.38       62.50        9.25 o
   3  15  28       25.40       22.36        7.30 o
   0  16  28       28.39       26.85        6.98 o
   1  16  28        0.89        2.15        5.98 o
   2  16  28       36.84       32.60        7.55 o
   1   0  29        3.44        2.60        4.05 o
   2   0  29       -1.32        1.42        4.88 o
   3   0  29       34.71       35.89        5.60 o
   4   0  29       21.98       19.89        5.18 o
   5   0  29        2.87        3.99        4.00 o
   6   0  29        1.93        1.75        4.75 o
   7   0  29        4.07        4.76        6.11 o
   8   0  29       40.04       36.55        6.54 o
   0   1  29        6.87        6.67        4.72 o
   1   1  29       60.86       60.36        6.01 o
   2   1  29       15.07       13.44        4.83 o
   3   1  29        7.11        6.47        4.55 o
   4   1  29       -0.19        1.71        4.44 o
   5   1  29        7.19        7.82        4.21 o
   6   1  29       23.20       21.98        5.38 o
   7   1  29        3.23        3.06        4.27 o
   8   1  29        8.05        3.37        5.56 o
   0   2  29        6.58        8.56        4.60 o
   1   2  29       52.32       54.93        5.88 o
   2   2  29       16.61       16.72        4.80 o
   3   2  29       61.40       58.33        6.24 o
   4   2  29       54.55       51.61        6.58 o
   5   2  29       37.49       40.63        5.68 o
   6   2  29        9.52        8.90        4.86 o
   7   2  29        0.45        1.80        4.78 o
   8   2  29        5.04        6.11        4.67 o
   0   3  29       45.16       46.92        5.83 o
   1   3  29       19.57       18.04        4.58 o
   2   3  29       23.46       24.06        4.82 o
   3   3  29        3.03        4.02        4.84 o
   4   3  29       26.09       26.76        5.46 o
   5   3  29       20.55       18.42        5.02 o
   6   3  29        9.45        6.55        4.75 o
   7   3  29       11.77       10.12        5.10 o
   8   3  29       26.10       21.27        6.06 o
   0   4  29        6.17        2.53        4.75 o
   1   4  29       14.26       15.08        4.96 o
   2   4  29       -0.23        1.43        4.24 o
   3   4  29        2.03        2.37        4.07 o
   4   4  29       -0.16        3.43        4.68 o
   5   4  29        1.75        0.26        5.36 o
   6   4  29       51.00       51.98        6.33 o
   7   4  29        8.48        9.15        4.91 o
   8   4  29       13.20       15.42        4.86 o
   0   5  29       33.50       38.87        5.90 o
   1   5  29       47.57       42.15        6.03 o
   2   5  29       48.75       50.02        6.07 o
   3   5  29        0.64        3.13        4.37 o
   4   5  29       19.65       16.29        5.09 o
   5   5  29       24.15       20.43        5.14 o
   6   5  29        5.82        4.16        5.05 o
   7   5  29        3.28        2.47        5.26 o
   8   5  29        4.83        4.71        5.31 o
   0   6  29       13.32       17.10        4.67 o
   1   6  29        2.57        4.37        4.69 o
   2   6  29        0.69        0.42        5.02 o
   3   6  29       21.41       20.71        5.14 o
   4   6  29       47.83       41.40        6.08 o
   5   6  29       13.20       16.27        4.77 o
   6   6  29       25.12       24.57        5.03 o
   7   6  29       28.82       25.16        6.30 o
   0   7  29        4.90        0.79        5.90 o
   1   7  29       38.25       34.32        5.89 o
   2   7  29       31.14       29.69        5.34 o
   3   7  29       16.40       21.08        4.97 o
   4   7  29       10.55       10.43        5.27 o
   5   7  29       28.90       23.55        5.47 o
   6   7  29       23.46       26.72        5.68 o
   7   7  29       43.88       40.33        7.34 o
   0   8  29        4.87        2.61        4.59 o
   1   8  29        9.65        8.32        4.65 o
   2   8  29       45.36       38.26        6.49 o
   3   8  29        2.09        1.07        4.76 o
   4   8  29       12.62       12.46        4.84 o
   5   8  29        3.62        2.65        5.82 o
   6   8  29        6.19        4.74        5.22 o
   7   8  29       13.06       15.12        5.00 o
   0   9  29       16.14       14.74        4.90 o
   1   9  29        8.04        6.09        5.07 o
   2   9  29        9.55        9.00        5.05 o
   3   9  29        3.92        3.37        5.62 o
   4   9  29        3.04        4.03        4.86 o
   5   9  29        4.46        2.47        5.72 o
   6   9  29        1.20        0.31        5.06 o
   0  10  29       25.40       29.28        5.58 o
   1  10  29        2.32        4.40        5.89 o
   2  10  29       19.27       16.90        5.34 o
   3  10  29       25.96       22.91        6.10 o
   4  10  29       11.45       10.34        5.11 o
   5  10  29        6.91        3.80        5.67 o
   6  10  29        4.71        5.62        6.74 o
   0  11  29        5.81        1.55        5.35 o
   1  11  29        2.29        1.30        5.28 o
   2  11  29       16.92       16.17        5.42 o
   3  11  29        1.08        1.81        6.80 o
   4  11  29       14.70       17.07        5.98 o
   5  11  29       10.18        9.49        5.61 o
   6  11  29       -1.64        0.77        5.88 o
   0  12  29       -2.84        0.30        5.88 o
   1  12  29        1.58        2.15        5.23 o
   2  12  29       -0.76        1.65        5.75 o
   3  12  29       21.74       19.44        6.03 o
   4  12  29        1.13        3.17        5.11 o
   5  12  29       -0.29        4.35        5.86 o
   0  13  29       -0.91        1.44        6.26 o
   1  13  29        3.20        1.59        4.93 o
   2  13  29        7.23        3.52        5.35 o
   3  13  29       48.64       51.15        7.49 o
   4  13  29        6.98        4.42        5.31 o
   0  14  29       27.81       24.91        6.15 o
   1  14  29        4.29        3.08        5.42 o
   2  14  29        2.53        1.45        5.76 o
   3  14  29       16.90        9.43        6.53 o
   0  15  29        3.00       12.59        6.41 o
   1  15  29        1.07        4.34        6.23 o
   2  15  29        4.15        6.10        5.14 o
   0   0  30       99.94      106.26        8.56 o
   1   0  30        8.17        5.82        4.45 o
   2   0  30        0.45        0.10        4.38 o
   3   0  30       59.89       53.72        6.62 o
   4   0  30       12.58        9.27        4.82 o
   5   0  30       11.46        5.70        5.34 o
   6   0  30       15.52       21.95        4.57 o
   7   0  30        3.51        0.11        4.45 o
   0   1  30        2.01        0.65        4.68 o
   1   1  30        9.02       10.23        4.63 o
   2   1  30        8.22       11.29        5.68 o
   3   1  30        2.69        3.38        4.50 o
   4   1  30       17.42       19.82        5.01 o
   5   1  30        6.72        4.66        5.42 o
   6   1  30        6.44        5.12        4.69 o
   7   1  30        2.87        3.57        4.86 o
   0   2  30       34.83       43.40        5.92 o
   1   2  30       22.12       20.68        5.01 o
   2   2  30       26.93       23.29        5.59 o
   3   2  30       43.08       46.76        5.98 o
   4   2  30        6.68        3.16        4.73 o
   5   2  30        0.75        0.49        5.23 o
   6   2  30        7.56        8.12        5.25 o
   7   2  30        5.44        4.56        4.85 o
   0   3  30        2.89        4.79        4.57 o
   1   3  30       16.37       12.59        4.62 o
   2   3  30        8.85        7.31        4.98 o
   3   3  30       23.21       23.66        5.22 o
   4   3  30        5.73        5.22        4.66 o
   5   3  30        2.57        0.65        5.30 o
   6   3  30        2.60        1.68        4.54 o
   7   3  30       74.61       64.37        7.94 o
   0   4  30       12.22       16.49        5.14 o
   1   4  30        5.38        4.49        4.90 o
   2   4  30       46.99       44.36        6.35 o
   3   4  30       15.10        9.19        5.40 o
   4   4  30        0.56        1.86        4.68 o
   5   4  30        9.92        5.01        5.07 o
   6   4  30       15.00       12.02        5.16 o
   7   4  30       -1.21        0.22        6.35 o
   0   5  30       17.60       18.58        5.29 o
   1   5  30       26.78       26.01        5.69 o
   2   5  30       22.44       20.92        5.49 o
   3   5  30       -0.24        0.18        4.59 o
   4   5  30       23.72       20.53        5.23 o
   5   5  30       14.79       16.58        5.58 o
   6   5  30        2.90        2.93        5.33 o
   7   5  30        0.51        0.90        5.53 o
   0   6  30       33.03       26.22        5.48 o
   1   6  30       30.50       27.42        5.72 o
   2   6  30        2.00        0.06        5.17 o
   3   6  30        1.18        2.82        5.01 o
   4   6  30        5.85        4.48        4.68 o
   5   6  30        8.27        6.08        5.44 o
   6   6  30        6.31        9.80        5.18 o
   7   6  30       15.06       11.67        6.03 o
   0   7  30       27.33       17.77        5.39 o
   1   7  30       18.93       20.60        5.28 o
   2   7  30       10.19        7.52        4.80 o
   3   7  30        4.99        6.02        4.86 o
   4   7  30        6.48        7.61        4.73 o
   5   7  30        3.48        3.79        5.14 o
   6   7  30        6.02        3.58        4.71 o
   0   8  30       70.62       79.68        7.81 o
   1   8  30       25.42       24.93        5.82 o
   2   8  30        5.92        6.48        5.29 o
   3   8  30       15.79       11.75        5.31 o
   4   8  30       11.64       10.85        5.75 o
   5   8  30       12.67       13.21        5.33 o
   6   8  30       -0.49        0.21        5.69 o
   0   9  30       10.30        8.65        5.75 o
   1   9  30       31.01       23.32        6.16 o
   2   9  30        0.14        1.75        5.43 o
   3   9  30       14.64        9.63        5.48 o
   4   9  30        1.79        0.76        5.82 o
   5   9  30        5.18        9.63        5.56 o
   6   9  30        1.61        2.36        6.01 o
   0  10  30       50.63       47.32        7.62 o
   1  10  30        4.98        3.99        4.92 o
   2  10  30       44.32       39.35        7.25 o
   3  10  30       43.76       42.04        7.00 o
   4  10  30       16.55       13.41        6.16 o
   5  10  30        5.74        2.11        6.10 o
   0  11  30        7.07        6.93        5.73 o
   1  11  30       28.46       25.29        6.40 o
   2  11  30        9.51        9.94        5.82 o
   3  11  30        9.41       10.19        5.65 o
   4  11  30        0.62        1.13        4.94 o
   5  11  30       13.85        9.68        6.09 o
   0  12  30        3.41        1.86        5.51 o
   1  12  30       21.37       20.45        6.54 o
   2  12  30        0.84        2.05        5.23 o
   3  12  30       15.54       13.08        5.83 o
   4  12  30       -4.22        0.43        5.34 o
   0  13  30        3.74        0.00        5.30 o
   1  13  30        5.08        1.54        5.54 o
   2  13  30       12.93        7.88        5.86 o
   3  13  30        2.00        2.47        6.05 o
   0  14  30       11.81       17.08        6.41 o
   1  14  30        0.10        0.72        7.84 o
   2  14  30        5.09        2.69        5.96 o
   1   0  31        6.84        5.86        4.91 o
   2   0  31       23.40       20.84        5.47 o
   3   0  31        6.15        2.56        4.55 o
   4   0  31       10.09       11.15        4.97 o
   5   0  31       14.86       14.05        5.21 o
   6   0  31       19.87       21.48        5.63 o
   7   0  31       10.65        7.98        4.14 o
   0   1  31        2.17        2.38        4.73 o
   1   1  31       11.10        9.02        4.83 o
   2   1  31       23.47       19.73        5.54 o
   3   1  31       15.87       15.78        4.71 o
   4   1  31        4.39        5.06        5.41 o
   5   1  31        4.69        3.38        5.13 o
   6   1  31        3.65        4.21        5.14 o
   7   1  31       -0.20        0.60        7.67 o
   0   2  31       29.73       31.70        5.57 o
   1   2  31        1.71        2.34        4.89 o
   2   2  31       35.38       29.19        6.10 o
   3   2  31       14.56       18.72        4.57 o
   4   2  31       24.43       20.63        5.58 o
   5   2  31       40.84       36.78        6.37 o
   6   2  31        0.30        0.24        5.68 o
   7   2  31       -2.30        2.38        6.44 o
   0   3  31       39.25       36.21        6.28 o
   1   3  31        3.80        4.14        5.98 o
   2   3  31       -1.02        0.08        4.51 o
   3   3  31       26.19       25.62        5.75 o
   4   3  31        5.58        5.74        6.02 o
   5   3  31        0.86        2.56        4.59 o
   6   3  31        8.35       11.56        5.97 o
   7   3  31        4.54        2.68        5.05 o
   0   4  31        7.45        5.75        4.73 o
   1   4  31       11.02        9.10        5.31 o
   2   4  31       -0.58        2.74        5.32 o
   3   4  31        5.18        4.05        5.28 o
   4   4  31       -1.06        2.48        4.03 o
   5   4  31       12.37       10.93        5.18 o
   6   4  31        1.75        4.20        5.29 o
   7   4  31        2.63        1.68        5.40 o
   0   5  31       -3.68        3.01        4.70 o
   1   5  31        2.09        1.08        5.08 o
   2   5  31       11.72        9.78        5.05 o
   3   5  31        2.86        2.03        5.41 o
   4   5  31        0.31        3.00        4.59 o
   5   5  31        6.26        3.92        5.10 o
   6   5  31        6.84       10.79        5.42 o
   0   6  31        0.55        2.13        4.66 o
   1   6  31       32.33       25.56        6.11 o
   2   6  31        0.01        0.56        4.92 o
   3   6  31       15.09       13.78        5.48 o
   4   6  31        2.35        0.58        5.14 o
   5   6  31       10.91        9.06        5.31 o
   6   6  31       -1.89        1.46        7.90 o
   0   7  31       11.38       11.10        6.08 o
   1   7  31       65.08       59.88        8.30 o
   2   7  31        6.42        5.77        6.66 o
   3   7  31       34.97       33.06        6.52 o
   4   7  31       21.75       16.84        6.13 o
   5   7  31       11.10       12.15        5.66 o
   6   7  31       12.27       11.80        5.33 o
   0   8  31       -5.58        0.67        5.08 o
   1   8  31       16.98       16.26        5.75 o
   2   8  31        2.57        0.16        5.54 o
   3   8  31       14.83       15.06        5.83 o
   4   8  31        5.20        3.71        4.76 o
   5   8  31       -2.06        1.77        5.22 o
   0   9  31       16.16       25.39        6.36 o
   1   9  31       29.73       29.64        6.53 o
   2   9  31       48.01       50.23        7.46 o
   3   9  31        7.85        8.46        5.44 o
   4   9  31       19.43       20.76        5.81 o
   5   9  31       -1.26        0.06        6.39 o
   0  10  31        1.69        0.18        6.24 o
   1  10  31       23.81       21.71        6.80 o
   2  10  31        5.15        5.17        6.19 o
   3  10  31        3.29        1.08        5.94 o
   4  10  31        8.02       13.37        5.59 o
   0  11  31       -5.58        0.09        5.07 o
   1  11  31       36.31       41.43        7.21 o
   2  11  31        3.20        5.41        7.51 o
   3  11  31        2.59        3.18        5.25 o
   4  11  31        9.33        5.72        5.62 o
   0  12  31       34.50       23.98        6.45 o
   1  12  31        9.38        7.03        6.49 o
   2  12  31       16.66       16.09        5.71 o
   3  12  31        2.06        2.68        5.56 o
   0  13  31        5.50        3.27        5.65 o
   1  13  31        4.00        2.75        6.23 o
   2  13  31        7.25        6.25        5.83 o
   0   0  32        5.02        1.67        5.23 o
   1   0  32       18.59       11.87        5.46 o
   2   0  32       27.25       26.80        6.05 o
   3   0  32        9.54       13.01        4.95 o
   4   0  32       19.19       20.63        6.03 o
   5   0  32       15.90        8.90        5.52 o
   6   0  32       -2.89        1.02        5.35 o
   0   1  32       -0.37        3.24        4.76 o
   1   1  32        1.50        4.28        5.35 o
   2   1  32        5.92        3.91        5.11 o
   3   1  32        7.21        4.93        5.63 o
   4   1  32        6.65       11.11        4.94 o
   5   1  32        7.08        4.07        5.14 o
   6   1  32       16.44       16.66        5.35 o
   0   2  32        1.25        0.30        4.89 o
   1   2  32       29.61       28.48        5.91 o
   2   2  32        2.69        2.51        5.24 o
   3   2  32       36.67       31.79        6.23 o
   4   2  32       -0.59        0.90        4.70 o
   5   2  32        5.09        2.52        4.58 o
   6   2  32        6.19        5.84        5.17 o
   0   3  32       19.28       12.10        5.63 o
   1   3  32       26.90       23.65        6.08 o
   2   3  32       12.10       10.63        5.87 o
   3   3  32       26.59       28.29        6.16 o
   4   3  32        1.51        1.16        5.37 o
   5   3  32        0.96        2.46        5.41 o
   6   3  32       13.01       11.63        5.69 o
   0   4  32        6.85        3.55        5.08 o
   1   4  32        3.94        2.26        5.03 o
   2   4  32       37.55       35.85        6.68 o
   3   4  32       10.42        9.34        5.05 o
   4   4  32       18.44       14.60        5.52 o
   5   4  32        6.50        9.78        4.98 o
   6   4  32       17.53       11.94        5.39 o
   0   5  32        4.15        0.27        5.61 o
   1   5  32       65.19       58.07        7.81 o
   2   5  32       67.30       61.35        7.88 o
   3   5  32        6.23        2.26        5.31 o
   4   5  32        5.84        9.56        5.15 o
   5   5  32       18.27       10.43        5.57 o
   6   5  32        9.82        4.95        6.41 o
   0   6  32       12.47        7.49        5.56 o
   1   6  32       14.89       13.30        5.26 o
   2   6  32       30.37       29.87        6.43 o
   3   6  32        9.11       11.96        5.51 o
   4   6  32       51.86       42.81        7.55 o
   5   6  32       33.47       29.63        6.58 o
   0   7  32       17.68       19.89        6.40 o
   1   7  32       50.06       46.72        7.16 o
   2   7  32       26.31       27.85        5.85 o
   3   7  32        3.78        1.61        4.96 o
   4   7  32       10.13       10.80        6.05 o
   5   7  32        8.89        7.04        6.30 o
   0   8  32       30.56       28.54        6.84 o
   1   8  32       17.14       13.97        6.01 o
   2   8  32        4.19        2.35        5.37 o
   3   8  32        6.45        8.38        6.98 o
   4   8  32        3.46        6.33        6.19 o
   5   8  32        2.91        3.14        5.64 o
   0   9  32       11.93       12.95        5.80 o
   1   9  32       28.83       27.86        7.07 o
   2   9  32       33.47       27.72        6.68 o
   3   9  32       13.69       12.04        6.71 o
   4   9  32        0.61        3.79        5.86 o
   0  10  32       59.70       58.08        8.68 o
   1  10  32        1.86        3.67        7.48 o
   2  10  32       15.95       14.14        6.47 o
   3  10  32       22.35       16.94        6.46 o
   0  11  32        2.88        6.06        4.00 o
   1  11  32        7.73        1.76        6.19 o
   2  11  32        0.03        1.55        5.60 o
   3  11  32        1.88        4.97        6.84 o
   0  12  32       14.93       14.35        6.57 o
   1  12  32        9.65        8.91        5.87 o
   1   0  33        3.42        3.29        5.33 o
   2   0  33       18.85       13.06        4.98 o
   3   0  33       -2.78        1.45        4.92 o
   4   0  33       -1.93        1.14        5.46 o
   5   0  33       -3.91        1.19        3.86 o
   0   1  33        1.97        4.54        4.77 o
   1   1  33       28.97       30.06        6.04 o
   2   1  33       37.44       34.07        6.68 o
   3   1  33       -0.13        4.39        5.41 o
   4   1  33        0.29        2.51        5.20 o
   5   1  33       16.12       12.36        5.84 o
   0   2  33       -4.73        0.00        5.31 o
   1   2  33       33.70       27.77        6.04 o
   2   2  33        5.85        5.24        5.40 o
   3   2  33        7.17        7.51        5.73 o
   4   2  33        1.36        3.02        6.24 o
   5   2  33        2.74        1.81        5.54 o
   0   3  33        7.31        3.70        5.74 o
   1   3  33       50.34       43.06        7.62 o
   2   3  33       11.93        9.03        5.57 o
   3   3  33       32.88       34.61        6.27 o
   4   3  33       15.86       15.05        5.55 o
   5   3  33        0.27        0.38        7.71 o
   0   4  33       -3.01        0.30        4.05 o
   1   4  33        7.79        3.92        5.64 o
   2   4  33        5.34        1.82        5.70 o
   3   4  33       12.91       10.21        5.52 o
   4   4  33        2.03        1.81        6.39 o
   5   4  33        0.19        2.54        6.29 o
   0   5  33       -2.32        0.02        5.94 o
   1   5  33        9.51        8.30        5.91 o
   2   5  33       19.22       16.05        6.02 o
   3   5  33        0.85        1.55        5.87 o
   4   5  33       20.40       20.05        5.54 o
   5   5  33        8.02        8.40        6.39 o
   0   6  33       16.70       17.08        5.71 o
   1   6  33        3.29        1.71        6.88 o
   2   6  33       20.62       18.91        6.21 o
   3   6  33        7.97        8.00        5.75 o
   4   6  33       20.27       18.28        6.63 o
   0   7  33       -0.94        4.03        6.08 o
   1   7  33        5.02        2.28        5.33 o
   2   7  33        1.49        0.05        5.09 o
   3   7  33       12.82       12.87        5.81 o
   4   7  33       10.84        6.50        6.51 o
   0   8  33        3.38        0.23        5.46 o
   1   8  33        9.45        6.94        5.17 o
   2   8  33        6.00        2.02        5.87 o
   3   8  33        7.38        4.63        5.09 o
   4   8  33        9.69        6.84        6.15 o
   0   9  33        6.89        6.65        6.11 o
   1   9  33       18.08       16.70        5.81 o
   2   9  33        1.84        1.77        7.39 o
   3   9  33       -1.91        2.79        6.30 o
   0  10  33        9.89        4.99        7.09 o
   1  10  33       14.93        8.03        6.12 o
   2  10  33       11.36        6.31        6.72 o
   0   0  34        6.26       12.15        5.58 o
   1   0  34       24.07       22.57        6.02 o
   2   0  34        3.64        7.04        5.27 o
   3   0  34       12.93       11.87        5.93 o
   4   0  34        0.88        3.40        5.34 o
   0   1  34        3.18        0.86        5.27 o
   1   1  34       26.38       27.92        6.35 o
   2   1  34        3.01        4.97        6.23 o
   3   1  34       33.48       36.09        6.76 o
   4   1  34       -2.11        0.47        5.85 o
   0   2  34       30.48       27.43        6.54 o
   1   2  34       27.69       25.35        6.62 o
   2   2  34        5.29        6.35        6.42 o
   3   2  34        6.06        8.73        5.44 o
   4   2  34        8.64        8.31        5.33 o
   0   3  34       36.75       34.88        7.26 o
   1   3  34       77.44       66.06        9.10 o
   2   3  34       13.29       11.90        5.48 o
   3   3  34       -1.81        1.78        5.87 o
   4   3  34        2.60        5.70        5.95 o
   0   4  34       49.76       40.75        7.25 o
   1   4  34        1.65        2.94        5.24 o
   2   4  34       16.87       15.57        5.89 o
   3   4  34        1.98        1.36        5.53 o
   4   4  34        2.55        2.35        5.99 o
   0   5  34       63.46       54.62        8.87 o
   1   5  34       -0.25        1.76        5.41 o
   2   5  34        1.48        2.42        6.04 o
   3   5  34       50.19       44.50        7.95 o
   4   5  34        5.18        1.08        5.61 o
   0   6  34        0.88        0.46        9.10 o
   1   6  34        4.25        3.13        5.77 o
   2   6  34        3.55        3.60        5.42 o
   3   6  34       19.95       17.18        6.64 o
   0   7  34        0.47        0.23        6.96 o
   1   7  34        3.44        2.37        6.32 o
   2   7  34       -1.03        1.51        6.56 o
   3   7  34       -3.51        1.00        6.89 o
   0   8  34        1.28        1.06        6.06 o
   1   8  34        5.49        3.82        6.38 o
   2   8  34        6.64        1.77        6.34 o
   0   9  34        2.33        2.20        8.41 o
   1   9  34       24.35       21.26        6.16 o
   1   0  35        2.97        3.23        4.98 o
   2   0  35        8.27        3.42        6.54 o
   3   0  35       13.15       11.04        6.56 o
   0   1  35       -0.79        4.09        6.38 o
   1   1  35       -3.01        0.40        5.85 o
   2   1  35        1.10        0.05        5.93 o
   3   1  35       29.99       30.60        6.32 o
   0   2  35        3.83        2.79        5.45 o
   1   2  35       16.74       14.98        6.25 o
   2   2  35        0.49        5.30        5.49 o
   3   2  35        8.50        7.05        6.68 o
   0   3  35        7.55        6.23        6.56 o
   1   3  35        3.77       10.69        5.44 o
   2   3  35        6.38        3.42        5.64 o
   3   3  35       19.03       20.79        6.54 o
   0   4  35       32.57       23.50        7.22 o
   1   4  35        1.33        2.32        6.02 o
   2   4  35       14.12       13.18        6.00 o
   3   4  35       35.37       34.30        7.06 o
   0   5  35        0.02        0.00        6.39 o
   1   5  35       10.86       14.19        6.33 o
   2   5  35       10.53        6.61        5.86 o
   0   6  35      130.81      106.54       12.67 o
   1   6  35        1.49        0.72        5.96 o
   2   6  35        9.58        9.88        5.79 o
   0   7  35       18.61       18.26        7.91 o
   0   0  36       41.64       41.82        7.39 o
   1   0  36        8.47        7.34        5.20 o
   2   0  36       -5.27        0.83        6.53 o
   0   1  36       38.37       28.29        7.46 o
   1   1  36       -0.16        0.06        6.58 o
   0   2  36        5.31        3.55        5.00 o
   1   2  36        1.26        5.12        6.70 o
   0   3  36       15.36       14.39        6.55 o
   1   3  36       18.66       15.42        6.79 o
